# Supplementary material for: Genetic parameters and quantitative trait loci analysis associated with body size and timing at metamorphosis into glass eels in captive-bred Japanese eels (Anguilla japonica)
Source: PLoS One. 2018 Aug 29;13(8):e0201784. doi: 10.1371/journal.pone.0201784 (PMC6114518; doi:10.1371/journal.pone.0201784)
Supplement: S1 Table — (XLSX) [file pone.0201784.s001.xlsx]

## Sheet: S1 Table
	Marker	LG	Accessions	Primer sequence		Primer Tm	Expected allele size (bp)	Actual allele size (bp)
				Forward (5'-3')	Reverse (5'-3')
	Ajp-340	13	AB860350	AAGGCATTATGTTGCAATTGTG	AAAAGGCAATCTGAACAGGAAA	59.9	166	140 - 160
	Ajp-716	18	LC330849	ATACCGAAACCTACATCGGGTA	ACATTATGAGCCAATGAGGGTC	59.63	230	180 - 200
	Ajp-764	2	LC330850	ACTCGAAATAAACACCGGAGAA	AGTTTCCCCCTCATCACTGTAA	60	209	170 - 210
	Ajp-770	14	LC330851	TACACAGTTCTCAGACCACCCA	ACTCCCACCTGGTGAAACAATA	60.6	154	140 - 160
	Ajp-774	15	LC330852	ATTTTCTTGACCAGAGGTGAGC	ATTTGGGTTGCTAGCTGTTGAT	59.76	188	180 - 210
	Ajp-775	7	LC330853	TATGACTGAAACTTTGTCCCCC	TTTTGTGTTGGACAAAACCTTG	60.22	154	110 - 150
	Ajp-797	6	LC330854	GTCCAATGCTATTATTCCCTGC	CATTCAATGATTCATCTGTGGC	59.83	166	160 - 180
	Ajp-810	18	LC330855	CAATCCCCTGATCCTACAAGAG	GGTTGGCTAATAAGTGACTGGC	59.96	177	160 - 210
	Ajp-968	7	LC330856	CAGAGTAGCACATCACCCCATA	AATCGAAATAATAGTGCGCTGG	60.02	200	170 - 210
	Ajp-981	3	LC330857	CGAGAGGGTAAGAACAAGGCTA	GTCTTCACAACACCACACCACT	59.91	126	110 - 150
