# Supplementary material for: Genetic parameters and quantitative trait loci analysis associated with body size and timing at metamorphosis into glass eels in captive-bred Japanese eels (Anguilla japonica)
Source: PLoS One. 2018 Aug 29;13(8):e0201784. doi: 10.1371/journal.pone.0201784 (PMC6114518; doi:10.1371/journal.pone.0201784)
Supplement: S2 Table — (XLSX) [file pone.0201784.s002.xlsx]

## Sheet: S2 Table
		NGS	Sample	library	num of reads	total length (bp)	coverage (x)
		Ion Proton	NF153UV5 (gynogenetic haploid)	SE200 lib1	71619766	15668922888	15.6689
					66471492	14394224473	14.3942
					64305861	13820372014	13.8204
				SE200 lib2	70417904	14978218583	14.9782
					66627257	14096601096	14.0966
					57007083	11941005259	11.941
		Illumina NextSeq500	NF153UV3 (gynogenetic haploid)	PE240 (merged)	78295975	18395485900	18.3955
				PE240 (unmerged)	46707578	7020197986	7.0202
				PE360	184746340	27763121927	27.7631
				PE480	145831818	21890385363	21.8904
			NF153 (dam)	PE720	84274284	12513603227	12.5136
				MP2K	114753812	14593930124	14.5939
				MP5K	127295712	16442955056	16.443
				MP10K	98708830	12902740299	12.9027
				MP20K	117597430	16144966393	16.145
