# Supplementary material for: Genetic parameters and quantitative trait loci analysis associated with body size and timing at metamorphosis into glass eels in captive-bred Japanese eels (Anguilla japonica)
Source: PLoS One. 2018 Aug 29;13(8):e0201784. doi: 10.1371/journal.pone.0201784 (PMC6114518; doi:10.1371/journal.pone.0201784)
Supplement: S3 Table — (XLSX) [file pone.0201784.s003.xlsx]

## Sheet: Table
Progeny ID	Age1 (dph)	Age2 (dph)	TL2（mm）	PAL2（mm）	BD2（mm）	BW2（mg）	GR (mm/day)
1	186	198	51	19.05	2.93	203.65	0.244444
2	193	206	50.54	19.14	2.96	256	0.232834
3	196	206	54.05	21.2	2.74	169.32	0.247632
4	198	206	50.74	19.74	2.83	177.24	0.227813
5	199	209	57.7	21.4	3.32	278.65	0.262694
6	199	209	53.24	20.54	3.04	189.15	0.239585
7	207	219	51.67	20.66	2.78	181.77	0.222239
8	215	228	58.54	23.69	3.09	276.43	0.246603
9	216	228	58.75	22.5	3.41	256.5	0.246429
10	217	228	56.65	22.64	3.1	246.96	0.235308
11	219	228	51.76	20.21	2.57	170.14	0.210141
12	219	228	50.69	19.73	3.4	227.42	0.205117
13	219	230	52.18	20.88	3.09	170.5	0.212113
14	222	230	55.8	22.07	3.03	206.5	0.225926
15	222	230	57.28	21.84	3.03	245.13	0.232778
16	222	230	58.53	22.25	3.2	269.97	0.238565
17	222	230	48.94	18.95	2.75	156.3	0.194167
18	228	237	56.88	21.02	2.82	193.45	0.224685
19	228	241	58.08	24.62	3.76	343.8	0.23009
20	229	241	57.31	21.75	3.11	212.35	0.225605
21	229	241	55.7	20.51	3.34	261	0.218386
22	231	241	56.76	23.1	3.23	278.5	0.221156
23	231	244	58.81	23.69	3.45	288.5	0.230267
24	231	241	55.56	20.92	2.93	200	0.215822
25	231	241	58.49	23.48	3.64	331	0.228844
26	233	244	53.91	19.28	2.83	185.7	0.206652
27	234	244	49.09	19.06	3.35	187	0.184605
28	234	244	55.24	23.62	3.28	257.8	0.211579
29	234	244	55.4	21.46	2.91	187.3	0.212281
30	235	245	59.06	23.07	4.11	363.8	0.227336
31	235	245	56.8	22.44	3.61	316.7	0.217467
32	237	245	55.66	20.91	2.79	212.3	0.210649
33	237	247	49.27	19.29	3.46	247.8	0.182987
34	237	247	58.29	22.11	3.05	253	0.222035
35	238	247	57.97	21.68	3.13	253.6	0.219698
36	238	247	51.88	19.83	2.79	169.2	0.193448
37	239	247	59.22	23.87	3.32	293.3	0.22412
38	241	253	58.18	21.94	3.28	272.1	0.217787
39	241	253	53.83	20.9	3.02	238.9	0.199277
40	241	260	63.11	23.99	3.54	330.2	0.238766
41	243	253	53.33	20.99	3.27	241.5	0.195485
42	243	253	55.61	20.72	3.93	289	0.205105
43	245	254	52.77	20.07	3.19	196.6	0.191506
44	245	253	49.51	18.6	2.6	130.6	0.177866
45	245	254	56.64	23.52	3.47	277.2	0.207699
46	247	260	60.38	22.92	3.49	306.1	0.221494
47	326	339	51.87	19.42	3.14	206.6	0.140219
48	328	339	49.46	20.68	3.17	207.5	0.131863
49	329	339	51.98	20.27	3.32	200.6	0.139257
50	335	348	56.94	22.13	3.24	250.6	0.151793
51	338	348	54.5	21.48	3.14	209.4	0.143072
52	338	348	51.3	19.63	3.11	186.8	0.133434
53	338	353	56.89	21.58	3.75	317.4	0.150271
54	341	353	49.86	18.93	3.12	182.1	0.12794
55	343	359	51.79	20.37	2.79	162.8	0.132908
56	343	359	52.11	19.04	3.7	253.6	0.133858
57	346	359	55.7	20.56	3.61	241.8	0.143235
58	348	361	50.8	20.57	2.74	168.1	0.12807
59	351	361	45.47	18.31	2.98	145	0.111507
60	354	364	50.26	20.89	3.53	191.3	0.12431
61	354	364	55.25	21.07	3.28	234.6	0.138649
62	354	369	47.22	17.41	2.64	159.1	0.115575
63	356	369	42.95	18.96	2.4	129.5	0.102714
64	356	369	50.1	19.96	3.45	209.5	0.123143
65	358	369	49.2	19.6	2.55	148.8	0.119886
66	358	374	58.27	22.24	3.07	247.5	0.145653
67	360	374	63.43	24.72	3.57	372.9	0.159407
68	361	374	55.78	21.47	3.2	263.5	0.137408
69	362	374	51.71	19.37	2.96	178.9	0.12559
70	365	382	45.11	18.77	2.37	154.2	0.106156
71	367	387	46.7	17.49	2.91	148	0.109972
72	369	391	44.9	15.55	3.53	235.9	0.104408
73	373	391	47.96	18.53	2.13	118	0.111608
74	374	391	43.78	17.6	2.36	111	0.0999457
75	376	391	41.75	15.43	3.54	109.6	0.0939189
76	377	397	55.96	22.2	2.98	213.2	0.131968
77	382	397	48.23	18.64	2.9	224.7	0.109654
78	382	401	49.08	19.77	2.74	160.8	0.111915
79	385	401	55.22	20.57	3.65	310.3	0.12723
80	388	401	44.65	18.85	2.45	131.4	0.0985602
81	392	408	47.35	18.15	2.26	102.2	0.104534
82	393	408	54.02	21.29	3.18	253.3	0.121499
83	396	411	55.84	21.86	3.18	229.8	0.125231
84	405	419	39.44	16.07	2.09	83.5	0.0813033
85	407	419	42.89	17.12	2.5	103.2	0.0895012
86	412	419	46.16	18.27	2.77	125.7	0.0964532
87	417	429	44.34	19.75	2.5	118.2	0.0908516
88	424	438	51.1	18.14	3.23	203.9	0.105502
89	428	438	50.47	20.54	2.83	176.2	0.103009
90	437	457	42.43	16.82	2.4	94.8	0.0822042
91	442	457	48.15	18.75	2.27	85.8	0.0943807
92	447	457	42.07	18.74	2.51	100.5	0.0795238
93	233	243	56.77	21.38	3.18	214.5	0.219251
94	247	260	57.69	21.53	3.32	228.2	0.210332
95	247	260	58.34	22.48	3.46	260.4	0.213029
96	248	262	55.38	18.9	2.62	100.5	0.199917
97	250	263	43.94	17.67	3.56	172.7	0.151393
98	251	268	40.62	18.1	2.38	98.5	0.137224
99	254	265	46.29	18.03	3.4	166.7	0.158427
100	259	275	56.78	22.18	3.69	390.2	0.196759
101	262	275	61.67	24.13	3.67	334.1	0.213555
102	263	276	51.23	20.47	2.9	190.6	0.172101
103	264	282	52.18	20.18	3.07	172.8	0.175116
104	268	286	57	20.21	3.92	328.9	0.19084
105	270	286	53.09	19.4	2.98	192.4	0.174583
106	271	286	53.6	20.59	3.25	211.7	0.175849
107	273	284	60.73	22.71	4.4	429.7	0.201236
108	275	286	54.55	20.48	3.25	248.8	0.176766
109	276	286	55.96	19.83	3.44	273.4	0.181333
110	278	291	48.74	17.97	2.63	207.3	0.153456
111	281	293	54.59	20.62	3.74	269.3	0.173055
112	285	298	55.9	20.41	3.77	353.6	0.175269
113	286	298	50.39	19.23	4.49	317.1	0.154964
114	287	298	54.97	22.89	3.53	267.3	0.170712
115	287	299	57.62	21.74	3.53	268	0.180142
116	288	303	56.26	21.34	3.19	256.2	0.174681
117	288	303	54.13	21.25	3.18	212.8	0.167128
118	289	299	51.74	19.85	2.98	189.2	0.158092
119	289	303	52.97	22.13	3.22	235.6	0.162438
120	289	303	52.78	20.18	3.33	244.2	0.161767
121	289	299	55.95	22.01	3.6	282	0.172968
122	291	304	60	22.39	4.11	368.2	0.185965
123	292	303	41.93	17.93	2.63	121.2	0.122133
124	292	304	51.97	19.56	3	167.4	0.157238
125	292	306	57.32	22.33	3.59	269.5	0.175944
126	292	304	54.37	20.51	3.12	197.5	0.165629
127	292	303	49.15	19.09	2.64	144.1	0.147378
128	293	306	55.37	23.9	3.93	364.2	0.168537
129	293	307	56.24	20.84	3.64	284.2	0.171568
130	293	306	54.81	23.2	3.88	302	0.166585
131	294	304	56.98	21.62	3.72	319.1	0.173542
132	294	303	52.66	21	3.05	199.8	0.158542
133	294	307	51.98	19.73	3.53	238.6	0.156181
134	294	307	53.5	20.65	3.07	195.2	0.161458
135	294	317	59.18	23.21	3.9	373.8	0.181181
136	295	307	58.02	22.79	3.54	266.2	0.17654
137	295	312	53.53	19.82	3.87	270.9	0.161003
138	295	303	52.22	20.78	3.35	213.3	0.156471
139	297	307	55.28	21.52	3.16	219.7	0.165911
140	298	314	56.57	21.23	3.6	255.2	0.16976
141	298	306	54.96	21.77	3.4	260	0.164247
142	299	312	55.66	22.01	3.48	283.8	0.166075
143	299	307	52.88	20.19	2.96	153.7	0.156587
144	300	314	45.35	19.87	3.08	201.5	0.130442
145	300	307	52.15	23.57	4.59	440	0.153571
146	300	312	48.24	18.01	2.56	130.3	0.140272
147	302	312	56.67	22.03	3.58	263.3	0.167804
148	302	314	50.02	19.39	2.81	156.5	0.145338
149	302	312	58.86	21.96	3.66	291.1	0.175203
150	302	317	57.59	22.19	3.36	275.7	0.170912
151	304	312	49.01	19	2.59	144.7	0.140973
152	304	314	50.05	18.2	3.05	140.6	0.144463
153	304	314	48.78	18.81	2.73	160.9	0.140201
154	305	317	52.56	24.04	3.97	282.6	0.152375
155	305	319	51.37	22.4	3.53	249.9	0.148395
156	305	319	47.91	19.34	2.72	136.3	0.136823
157	307	317	50.36	21.83	2.79	186.3	0.144053
158	307	317	50.49	19.46	2.92	178.1	0.144485
159	307	317	46.92	18.94	2.97	127	0.132625
160	307	319	52.07	23.26	3.59	233.6	0.149734
161	307	321	55.6	20.11	4.06	253	0.161462
162	307	317	52.35	20.34	3.16	191	0.150664
163	307	321	51.92	20.19	3.96	250.3	0.149236
164	308	319	57.87	24.01	3.89	320.8	0.168444
165	308	319	52.83	20.64	3.17	182.4	0.151755
166	309	319	58.85	24.03	3.82	303.8	0.171122
167	310	324	51.91	20.94	3.19	207.2	0.14773
168	312	324	53.88	24.24	4.28	381.7	0.153203
169	312	328	51.86	20.14	2.94	172	0.146601
170	312	328	47.13	17.15	2.98	145.9	0.131144
171	313	328	51.01	18.88	3.47	187.3	0.14289
172	315	328	56.92	22.87	3.71	280.3	0.161553
173	316	332	54.88	20.37	4.01	330.5	0.154452
174	316	328	57.33	22.76	3.67	318.5	0.162355
175	317	332	57.34	22.52	3.7	277.8	0.161865
176	317	332	56.19	21.79	3.28	271.8	0.158167
177	321	335	45.45	18.64	2.72	140.8	0.122063
178	326	335	55.8	22.39	3.84	313.3	0.1525
179	327	339	43.74	22.56	3.23	225.5	0.114455
180	330	348	58.64	22.18	4.15	389.3	0.159383
181	331	348	58.48	24.17	4.18	437.8	0.1584
182	339	353	44.62	16.56	2.89	138.5	0.112973
183	343	359	51.9	20.64	3.88	255.5	0.133234
184	348	361	39.86	20.47	2.54	131.8	0.0960819
185	351	361	54.61	21.61	3.95	308.2	0.138
186	354	364	46.76	18.03	2.63	131	0.114253
187	355	364	43.16	17.22	1.95	77.8	0.10361
188	374	387	37.2	15.55	2.01	64.6	0.0820652
189	394	408	45.07	18.61	3.95	205.6	0.0981186
190	423	438	38.56	17.29	2.36	84.3	0.0756835
