# Supplementary material for: Genetic parameters and quantitative trait loci analysis associated with body size and timing at metamorphosis into glass eels in captive-bred Japanese eels (Anguilla japonica)
Source: PLoS One. 2018 Aug 29;13(8):e0201784. doi: 10.1371/journal.pone.0201784 (PMC6114518; doi:10.1371/journal.pone.0201784)
Supplement: S4 Table — (XLSX) [file pone.0201784.s004.xlsx]

## Sheet: Table
Pedigree				Phenotype (Random effect)											Fixed effect
animal	Sire	Dam		Age1	TL1	PAL1	BD1	Age2	TL2	PAL2	BD2	BW2	GR		Initial (year/month of rearing start)
1	0	0		ND	ND	ND	ND	ND	ND	ND	ND	ND	ND		0
2	0	0		ND	ND	ND	ND	ND	ND	ND	ND	ND	ND		0
3	0	0		ND	ND	ND	ND	ND	ND	ND	ND	ND	ND		0
4	0	0		ND	ND	ND	ND	ND	ND	ND	ND	ND	ND		0
5	0	0		ND	ND	ND	ND	ND	ND	ND	ND	ND	ND		0
6	0	0		ND	ND	ND	ND	ND	ND	ND	ND	ND	ND		0
7	0	0		ND	ND	ND	ND	ND	ND	ND	ND	ND	ND		0
8	0	0		ND	ND	ND	ND	ND	ND	ND	ND	ND	ND		0
9	0	0		ND	ND	ND	ND	ND	ND	ND	ND	ND	ND		0
10	0	0		ND	ND	ND	ND	ND	ND	ND	ND	ND	ND		0
11	0	0		ND	ND	ND	ND	ND	ND	ND	ND	ND	ND		0
12	0	0		ND	ND	ND	ND	ND	ND	ND	ND	ND	ND		0
13	0	0		ND	ND	ND	ND	ND	ND	ND	ND	ND	ND		0
14	0	0		ND	ND	ND	ND	ND	ND	ND	ND	ND	ND		0
15	0	0		ND	ND	ND	ND	ND	ND	ND	ND	ND	ND		0
16	0	0		ND	ND	ND	ND	ND	ND	ND	ND	ND	ND		0
17	0	0		ND	ND	ND	ND	ND	ND	ND	ND	ND	ND		0
18	0	0		ND	ND	ND	ND	ND	ND	ND	ND	ND	ND		0
19	0	0		ND	ND	ND	ND	ND	ND	ND	ND	ND	ND		0
20	0	0		ND	ND	ND	ND	ND	ND	ND	ND	ND	ND		0
21	0	0		ND	ND	ND	ND	ND	ND	ND	ND	ND	ND		0
22	0	0		ND	ND	ND	ND	ND	ND	ND	ND	ND	ND		0
23	0	0		ND	ND	ND	ND	ND	ND	ND	ND	ND	ND		0
24	0	0		ND	ND	ND	ND	ND	ND	ND	ND	ND	ND		0
25	0	0		ND	ND	ND	ND	ND	ND	ND	ND	ND	ND		0
26	1	15		259	51.69	27.96	9.987	273	50.38	20.97	3.991	309.2	0.177341		1
27	6	15		238	57.89	36.03	9.469	250	53.91	18.57	4.075	289.5	0.220303		1
28	6	15		244	49.66	27.3	10.399	257	53.05	19.37	3.02	198.3	0.18		1
29	7	15		328	57.09	35.18	11.876	348	50.72	18.87	4.006	223.2	0.156044		1
30	7	15		404	53.16	28.73	12.948	423	51.83	18.59	3.371	191.2	0.116272		1
31	8	15		253	52.72	30.64	9.229	265	51.93	21.73	4.098	303.7	0.185854		1
32	8	15		259	56.37	34.28	11.666	269	52.94	21.08	4.469	372.6	0.195913		1
33	8	15		302	57.21	37.01	11.29	314	55.46	23.51	3.689	293.4	0.170203		1
34	9	15		289	58.4	30.24	10.357	296	57.21	25.84	3.996	403.5	0.18227		1
35	10	15		298	56.85	32.18	12.004	308	55.71	21.16	3.462	243.8	0.171306		1
36	10	15		309	54.09	32.98	10.616	323	47.68	18.29	4.061	302.1	0.155927		1
37	10	15		363	57.49	34.36	8.999	370	55.35	23.35	4.244	398	0.141826		1
38	11	15		216	54.42	29.96	8.525	228	51.64	18.86	3.648	191.9	0.22689		1
39	11	15		262	59.14	37.15	13.048	279	57.91	21.33	4.345	347.7	0.204471		1
40	11	15		328	61	36.95	13.046	344	57.37	22.23	4.886	436.8	0.168224		1
41	12	15		248	55.35	31.05	12.729	260	57.18	21.26	3.875	306.1	0.200622		1
42	12	15		259	55.92	31.6	13.454	269	55.15	21.99	4.056	321.5	0.194127		1
43	12	15		260	35.93	15.52	4.819	269	35.32	13.67	1.901	49.9	0.114348		1
44	12	15		386	52.84	27.18	11.813	402	56.9	22.23	3.899	275.6	0.12095		1
45	13	15		234	53.9	33.36	9.877	245	49.69	20.05	3.365	174.7	0.206608		1
46	14	15		248	54.01	30.95	11.788	260	48.28	19.09	4.513	311.2	0.195062		1
47	14	15		270	62.82	37.77	15.012	282	61.71	21.58	4.434	409.1	0.212243		1
48	14	15		292	52.61	31.61	12.408	302	55.29	20	3.906	296.9	0.160035		1
49	0	16		207	49.31	25.86	6.493	213	49.34	19.3	2.91	153.5	0.21155		1
50	0	16		222	46.62	22.96	8.517	235	47.07	18	3.233	146.3	0.184279		1
51	0	16		243	46.13	22.47	9.359	257	45.84	15.94	3.459	163.4	0.165805		1
52	0	16		257	51.02	30.56	10.088	272	48.17	20.24	3.905	224.5	0.17608		1
53	0	16		282	57.08	35.92	10.793	289	56.37	21.49	3.713	241.1	0.182109		1
54	0	16		385	51.91	21.72	5.311	396	50.06	20.62	3.415	175.9	0.11881		1
55	1	16		255	56.52	32.65	9.225	267	54.13	24.32	3.865	321.3	0.199677		1
56	6	16		201	49.84	29.48	10.016	209	49.74	18.43	3.181	159.3	0.220825		1
57	6	16		210	47.35	26.18	7.87	220	43.4	15.68	2.934	120.8	0.198768		1
58	6	16		210	49.13	26.09	9.677	220	48.13	17.9	3.131	159.7	0.207537		1
59	6	16		222	50.11	25.71	9.155	235	47.08	16.83	3.329	161.2	0.200512		1
60	6	16		227	45.81	22.48	8.444	235	47.84	18.1	3.114	153.4	0.176409		1
61	6	16		232	52.8	26.78	8.085	244	48.53	18.18	5.102	280.2	0.203556		1
62	6	16		243	45.79	26.92	9.337	257	49.65	20.36	4.384	296.1	0.164364		1
63	6	16		250	51.38	33.27	9.166	264	54.59	31.14	4.115	314.6	0.182634		1
64	6	16		257	53.08	31.6	9.944	267	50.71	18.95	3.89	235	0.18432		1
65	6	16		266	51.65	31.4	11.686	280	51.96	19.71	3.771	236	0.172394		1
66	6	16		288	58.5	32.13	8.767	300	55.52	23.81	3.966	326.3	0.183274		1
67	6	16		334	54.89	33.63	11.228	351	48.85	21.26	5.506	396.9	0.146453		1
68	7	16		303	55.43	32.64	10.178	315	53.95	20.98	3.615	266.4	0.163615		1
69	8	16		200	57.93	36.43	10.26	209	55.58	20.97	3.701	222.1	0.263886		1
70	8	16		291	51.95	31.88	10.247	302	51.46	19.62	5.106	413.9	0.158275		1
71	8	16		334	58.21	34.21	10.811	346	54.16	23.32	4.041	295.3	0.156606		1
72	8	16		337	48.04	22.27	8.92	351	43.36	19.27	4.833	295.9	0.124364		1
73	10	16		266	46.19	24.64	7.809	272	56.01	20.93	3.502	225.9	0.151313		1
74	10	16		266	58.77	35.75	14.383	276	58.41	23.04	3.936	333.2	0.199884		1
75	10	16		269	44.82	24.73	8.214	280	42.12	20.24	4.636	273.2	0.144351		1
76	10	16		289	53.23	29.1	12.249	300	55.12	21.39	3.721	260.7	0.163936		1
77	11	16		241	56.85	27.85	7.514	257	55.47	21.6	3.344	201.4	0.213034		1
78	11	16		251	53.2	31.45	8.515	264	50.36	19.47	2.853	135.5	0.189344		1
79	11	16		256	49.21	28.97	10.464	267	48.2	17.86	3.262	170.5	0.169518		1
80	11	16		303	51.98	31.05	8.025	315	49.26	20.75	3.204	182.1	0.151959		1
81	11	16		327	58.05	33.89	10.29	337	54.49	23.07	4.337	323.5	0.159531		1
82	12	16		195	45.9	25.33	10.084	207	43.41	16.25	3.02	124.6	0.206915		1
83	12	16		200	47.57	26	8.369	209	45.69	17.38	2.586	122.8	0.210207		1
84	12	16		202	51.44	28.22	8.938	209	46.9	18.59	3.276	178.8	0.227897		1
85	12	16		207	50.04	25.27	8.912	216	47.6	17.83	3.019	164.7	0.2152		1
86	12	16		216	49.1	19.94	5.381	220	48.76	18.33	3.149	161.6	0.201435		1
87	12	16		232	53.05	30.33	9.811	244	50.64	18.49	3.088	171.5	0.204667		1
88	12	16		250	48.32	19.6	6.762	257	47.9	19.1	3.542	178	0.170041		1
89	12	16		251	49.68	28.97	9.438	257	46.84	17.86	3.109	149.5	0.174918		1
90	12	16		251	56.58	34.27	11.85	264	54.42	20.47	3.649	235.4	0.203197		1
91	12	16		269	52.7	27.47	11.18	280	50.68	18.39	3.664	221	0.174427		1
92	12	16		280	43.88	24.64	7.161	289	46.74	20.34	3.114	165.2	0.135092		1
93	12	16		300	50.22	29.67	10.78	314	46.29	19.68	4.701	305.5	0.147509		1
94	12	16		300	55.46	34.95	13.08	314	48.4	19.66	3.73	257.3	0.165392		1
95	12	16		326	46.46	26.12	10.361	337	43.97	17.28	3.324	165	0.123699		1
96	13	16		204	49.69	28.79	9.67	213	47.05	19.4	3.263	175	0.216701		1
97	13	16		224	54.51	32.4	11.647	235	50.91	17.54	3.407	199.6	0.21894		1
98	13	16		241	49.95	19.81	3.977	252	48.28	17.86	2.561	125	0.183547		1
99	13	16		266	56.05	35.45	10.261	280	50.67	17	3.896	247.6	0.189382		1
100	13	16		289	56.47	34.28	9.552	300	53.91	20.49	3.662	198.5	0.175426		1
101	13	16		291	53.54	30.69	10.012	302	50.66	19.96	4.781	362.7	0.163873		1
102	13	16		301	53.22	32.31	10.147	314	48.45	19.59	4.587	359.1	0.157211		1
103	13	16		309	51.87	28.19	9.365	321	47.15	18.88	3.861	251.5	0.148576		1
104	13	16		337	63.36	39.48	12.118	351	59.66	27.65	4.281	440.6	0.170788		1
105	13	16		337	60.7	33.91	10.805	351	56.04	20.94	4.599	368.2	0.162727		1
106	13	16		377	58.36	36.77	12.18	392	55.12	19.75	3.795	233.6	0.138811		1
107	14	16		207	51.95	28.27	8.624	214	51.8	19.91	3.249	188.1	0.22475		1
108	14	16		223	47.48	28.1	9.002	235	44.8	19.95	3.563	196.8	0.187407		1
109	14	16		227	53.95	31.94	11.5	237	51.08	18.38	4.029	244.2	0.213409		1
110	14	16		236	52.54	30.55	9.905	252	48.23	16.8	3.504	216.9	0.198865		1
111	14	16		246	51.84	29.12	9.219	257	47.72	18.38	3.518	184.9	0.187615		1
112	14	16		251	48.61	20.6	6.081	257	48.3	17.29	3.811	189.2	0.170533		1
113	14	16		257	57.92	33.24	11.058	272	56.01	20.93	3.502	225.9	0.20368		1
114	14	16		260	60.32	37.67	11.458	272	56.52	22.59	4.511	342	0.210751		1
115	14	16		263	56.59	31.1	10.968	272	54.12	29.66	4.031	287.4	0.193711		1
116	14	16		269	57.32	34.62	10.396	280	53.4	20.7	4.36	321.4	0.192061		1
117	14	16		273	52.03	32.88	11.134	286	48.65	17.88	2.767	270.5	0.169286		1
118	14	16		275	59.68	36.52	11.255	286	52.81	22.41	3.824	238.9	0.196567		1
119	14	16		288	56.07	32.43	11.141	300	52.92	19.12	3.851	251.7	0.174626		1
120	14	16		291	43.42	23.06	8.427	302	46.27	16.88	2.628	118.9	0.128239		1
121	14	16		312	43.6	21.99	8.113	324	40.17	17.56	4.179	279.5	0.12		1
122	14	16		320	48.32	29	8.869	330	47.03	18.1	3.182	155.8	0.132013		1
123	14	16		332	46.37	20.01	7.102	346	43.43	16.18	4.334	299	0.121138		1
124	14	16		332	57.37	28.35	7.991	341	54.53	19.98	3.454	235.5	0.154985		1
125	14	16		334	61.66	37.92	14.366	346	61.33	26.68	4.734	476.4	0.167156		1
126	0	17		235	56.4	33.05	11.182	246	56.59	21.16	3.573	255.1	0.216667		2
127	0	17		292	52.55	33.87	7.938	ND	ND	ND	ND	ND	0.159825		2
128	6	17		210	52.59	30.55	9.643	223	49.95	19.39	2.857	152.1	0.224581		2
129	6	17		231	51.95	30.87	9.238	243	49.77	18.07	3.088	155	0.20067		2
130	6	17		268	51.28	31.32	8.855	278	48.76	18.72	3.328	226.9	0.169655		2
131	9	17		246	60.32	37.83	13.294	260	58.09	22.45	3.814	331.2	0.223096		2
132	11	17		197	48.71	18.68	3.549	202	48.2	18.14	2.739	145.3	0.219526		2
133	11	17		205	51.16	31.68	8.794	212	47.93	18.57	3.762	168.9	0.22303		2
134	11	17		211	48.94	27.63	6.556	223	46.16	17.14	3.205	145.8	0.205588		2
135	11	17		225	52.22	31.46	9.132	239	50.52	18.21	3.47	207.9	0.207431		2
136	11	17		240	54	29.11	8.843	250	52.23	19.16	3.231	179.9	0.201717		2
137	11	17		248	54.09	32.66	8.782	264	51.14	18.65	2.937	163.6	0.195394		2
138	11	17		268	48.29	26.4	11.839	278	51.23	22.92	4.057	298.7	0.158199		2
139	11	17		289	43.13	24.13	6.073	301	46.14	23.71	3.416	231.8	0.128121		2
140	11	17		330	58.86	35.42	9.929	ND	ND	ND	ND	ND	0.160557		2
141	11	17		334	58.81	34.36	10.412	366	59.13	25.53	3.6	269.9	0.15844		2
142	12	17		248	58.66	34.18	11.576	260	57.64	22.03	3.323	229.5	0.214357		2
143	13	17		348	48.87	34.64	9.233	ND	ND	ND	ND	ND	ND		2
144	14	17		167	53.71	31.07	12.128	176	53.87	18.93	3.452	214.9	0.291938		2
145	14	17		210	52.11	32.59	10.363	223	51.72	18.53	2.956	153.1	0.222217		2
146	14	17		215	52.26	30.81	10.269	224	50.87	20.33	3.076	199.6	0.217596		2
147	14	17		227	53.47	33.9	9.259	239	51.76	18.46	2.845	157.4	0.211227		2
148	0	18		236	61.01	38.31	10.694	253	59.32	21.99	4.125	363.8	0.235852		2
149	0	18		239	58.76	36.67	11.18	253	58.47	21.28	3.715	285.8	0.223103		2
150	0	18		262	56.95	35.09	13.518	278	53.55	20.72	4.281	355.8	0.195882		2
151	0	18		280	53.3	27.77	8.633	292	52.91	20.75	3.132	183.5	0.169597		2
152	0	18		361	55.24	29.9	9.967	376	54.02	19.98	3.609	246.4	0.136271		2
153	2	18		211	59.67	25.2	9.799	219	59.17	21.63	3.627	267.9	0.258186		2
154	4	18		214	53.14	30.42	9.766	223	53.93	20.51	3.088	185	0.222899		2
155	4	18		278	57.07	34.09	11.948	292	55.32	21.17	4.148	336.3	0.18476		2
156	5	18		241	49.8	31.71	9.879	253	51.95	19.92	2.98	154.6	0.182906		2
157	5	18		291	52.53	23.95	8.384	300	52.4	19.74	3.099	181.1	0.160317		2
158	5	18		295	61.47	37.53	9.903	309	61.79	23.56	3.833	325.3	0.189132		2
159	6	18		278	52.85	22.51	6.37	292	53.27	18.82	2.963	205.9	0.169188		2
160	6	18		319	53.13	33.42	7.388	332	50.16	20.02	3.033	170.3	0.147853		2
161	10	18		235	56.08	33.77	9.615	247	55.07	20.74	3.787	289.3	0.215263		2
162	11	18		196	55.49	33.93	9.335	209	51.99	20.62	3.12	197.7	0.256561		2
163	11	18		197	56.74	32.96	10.028	209	56.21	21.7	2.891	194.1	0.261789		2
164	11	18		219	59.82	34.51	10.689	229	58.64	22.44	3.551	252	0.249151		2
165	11	18		225	50.85	27.49	8.253	237	48.52	18.79	2.779	129.2	0.201147		2
166	11	18		228	51.72	31.75	9.431	238	46.84	16.13	4.038	201.1	0.202353		2
167	11	18		235	55.45	32.98	11.224	247	52.2	18.53	4.027	250.2	0.2125		2
168	11	18		235	47.99	23.19	7.046	244	46.41	17.34	2.562	111.2	0.179781		2
169	11	18		245	56.16	35.54	9.456	257	54.25	20.14	3.533	222.6	0.206555		2
170	11	18		252	52.33	30.65	8.757	264	49.66	18.02	2.948	169.4	0.18502		2
171	11	18		262	57.25	34.82	10.075	278	56.25	21.44	3.194	235.4	0.197059		2
172	11	18		262	58.75	39.22	10.466	281	56.71	21.31	3.6	287.4	0.202941		2
173	11	18		278	60.34	27.13	10.401	292	63.4	23.79	3.962	339.9	0.196827		2
174	11	18		300	59.49	37.04	10.14	315	55.16	20.52	5.166	479.2	0.179147		2
175	11	18		310	57.89	35.99	8.243	322	56.16	21.37	3.131	207.9	0.167954		2
176	11	18		319	53.94	34.76	9.719	332	50.63	18.27	3.178	184.1	0.150449		2
177	11	18		321	51.52	26.94	8.702	332	48.98	19.27	2.761	140.7	0.141783		2
178	12	18		215	52.73	32.68	10.135	223	51.77	20.14	3.313	189.8	0.219856		2
179	12	18		246	52.17	28.46	7.659	257	52.14	19.29	3.139	120.6	0.188996		2
180	12	18		257	46.2	24.71	9.501	269	46.41	18.75	2.786	131.3	0.1568		2
181	12	18		321	56.8	33.25	10.817	332	55.18	20.45	3.602	263.9	0.158599		2
182	14	18		214	55.29	34.31	10.466	223	52.75	18.16	3.408	211.4	0.233285		2
183	14	18		216	57.01	32.98	10.532	225	55.97	21.35	3.281	229.3	0.239282		2
184	14	18		254	53.79	31.97	8.85	264	53.27	19.98	2.867	179.9	0.189433		2
185	0	19		180	53.89	31.21	9.066	191	52.7	19.6	3.064	188.8	0.27104		2
186	0	19		182	49.56	27.09	9.337	188	57.56	21.53	3.533	143.9	0.2432		2
187	0	19		217	50.77	31.71	9.128	226	51.82	19.36	2.977	154.2	0.208429		2
188	0	19		226	54.21	31.41	10.238	236	54.28	21.44	3.301	222.8	0.215571		2
189	0	19		331	56.32	31.02	8.956	344	56.14	22.07	3.263	235.2	0.152222		2
190	6	19		195	49.19	25.9	8.199	205	46.75	17.9	2.601	118.8	0.224415		2
191	6	19		202	50.01	27.84	7.81	211	48.21	18.55	2.582	130.4	0.220564		2
192	6	19		204	48.94	28.15	7.042	216	45.33	17.28	2.437	107.9	0.212893		2
193	6	19		279	49.99	25.8	7.874	294	50.21	19.4	2.711	135.9	0.158051		2
194	6	19		289	48.36	27.09	7.328	301	46.8	18.27	3.139	138.5	0.146667		2
195	10	19		246	50.45	27.26	8.036	260	49.58	19.47	2.823	133.9	0.181799		2
196	10	19		391	43.94	25.84	7.857	402	43.68	16.95	2.086	65.3	0.0961979		2
197	12	19		198	45.29	24.23	8.572	205	47.23	18.31	2.687	121.5	0.200471		2
198	12	19		207	47.84	22.01	7.677	217	48.26	17.71	2.602	120.5	0.2042		2
199	12	19		214	50.45	32.64	9.457	226	48.94	18.27	3.098	151.6	0.209903		2
200	12	19		214	51.78	31.68	9.656	223	53.15	20.96	3.02	195.7	0.216329		2
201	12	19		217	49.26	28.82	9.697	232	47.54	18.05	2.884	115.3	0.201238		2
202	12	19		218	49.81	31.15	9.043	226	48.6	17.89	2.477	118.9	0.202891		2
203	12	19		218	48.45	24.46	7.492	232	47.73	18.97	2.688	127.3	0.196445		2
204	12	19		222	51.34	32.9	10.076	232	50.36	19.48	3.09	154.2	0.206233		2
205	12	19		224	47.37	25.65	8.195	236	49.02	19.34	2.826	125.9	0.186037		2
206	12	19		226	49.37	29.35	8.968	236	47.82	17.67	2.77	120.6	0.19347		2
207	12	19		231	50.03	29.29	8.901	243	49.54	19.44	2.841	131.1	0.192098		2
208	12	19		233	50.27	30.13	10.175	243	49.2	18.78	3.342	174.6	0.19146		2
209	12	19		236	48.9	30.42	9.015	248	47.52	18.27	2.985	127	0.182969		2
210	12	19		244	53.61	29.99	7.893	257	51.93	19.11	2.816	152.4	0.196667		2
211	12	19		244	47.96	26.17	10.151	257	46.55	18.33	2.942	134.7	0.172827		2
212	12	19		245	48.6	24.91	6.817	260	47.46	18.44	2.641	121.4	0.17479		2
213	12	19		245	48.42	20.94	5.603	260	46.59	17.91	2.447	110.7	0.174034		2
214	12	19		251	48.06	29.74	10.454	263	48.45	18.27	2.835	139.2	0.168279		2
215	12	19		259	46.05	25.73	9.024	271	49.44	20.63	3.128	180.5	0.15496		2
216	12	19		270	55.08	33.1	11.759	288	54.14	21.29	3.305	202.5	0.182814		2
217	12	19		270	46.56	28.09	8.298	279	45.3	17.04	2.441	100.1	0.150418		2
218	12	19		270	50.26	29.9	10.003	279	50.18	18.54	2.903	144.2	0.164487		2
219	12	19		276	53.71	31.84	9.801	288	52.75	20.04	3.5	209.2	0.173643		2
220	12	19		279	47.33	29.5	10.719	294	46.4	18.75	2.736	129.2	0.148272		2
221	12	19		279	46.55	28.23	9.794	294	47.4	17.75	2.593	122.2	0.145404		2
222	12	19		282	48.61	23.62	8.892	294	52.7	20.24	3.042	178.3	0.151309		2
223	12	19		286	45.39	25.26	8.712	298	49.37	18.32	2.616	131.6	0.137599		2
224	12	19		288	40.69	21.62	7.842	301	51.45	19.55	3.046	151.2	0.119893		2
225	12	19		296	45.5	23.87	9.712	311	49.04	19.13	3.058	137.9	0.133218		2
226	12	19		298	48.37	25.06	7.836	311	48.17	18.44	2.485	118.2	0.142165		2
227	12	19		300	51.91	32.05	10.188	311	53	20.1	3.165	182.6	0.153276		2
228	12	19		313	44.01	24.35	9.461	322	47.28	18.97	2.745	113.3	0.120948		2
229	12	19		313	50.42	29.59	10.598	332	54.25	20.49	3.826	233.1	0.141895		2
230	12	19		320	50.2	29.32	9.921	338	53.75	19.58	4.074	287.7	0.138019		2
231	12	19		326	52.35	27.61	10.349	338	53.31	20.58	3.244	181.1	0.142163		2
232	12	19		333	51.45	25.42	10.155	344	54.08	20.82	3.36	213.6	0.13635		2
233	12	19		389	44.09	26.68	8.971	402	44.84	15.6	2.552	113.6	0.0970942		2
234	13	19		222	49.18	27.14	9.891	232	49.72	19.27	2.726	141.2	0.196186		2
235	13	19		227	47.8	30.44	9.438	239	47.72	18.69	2.777	122	0.185455		2
236	13	19		230	51.28	28.12	8.779	239	51.17	20	2.954	172.7	0.198565		2
237	13	19		241	53.39	22.99	7.454	253	54.06	19.77	2.373	129.4	0.198248		2
238	13	19		251	48.71	25.13	7.683	263	49	18.61	2.65	134.5	0.170943		2
239	13	19		251	54.78	30.56	10.462	263	54.71	20.96	3.077	202.8	0.19582		2
240	13	19		252	53.95	33.89	8.257	263	51.94	21.26	3.031	171.6	0.191633		2
241	13	19		278	46.68	20.97	6.672	288	42.3	15.68	2.343	80.5	0.146421		2
242	13	19		300	52.35	27.73	7.757	311	51.81	19.32	2.801	137.5	0.154778		2
243	13	19		306	51.11	27.41	8.869	317	51.08	20.65	3.057	169.3	0.147525		2
244	13	19		335	53.26	25.18	5.563	344	53.81	22.26	3.335	202.3	0.141037		2
245	13	19		335	60.96	38.52	11.597	355	60.32	23.56	3.651	276.3	0.164512		2
246	13	19		338	50.76	30.08	9.384	355	55.13	20.47	3.501	201.9	0.132205		2
247	13	19		361	58.64	36.8	11.228	378	57.21	21.18	4.312	326	0.145876		2
248	13	19		379	55.68	34.54	11.502	396	50.53	19.57	3.299	255.8	0.13086		2
249	14	19		340	54.35	29.47	8.932	355	53.24	20.97	3.407	214	0.142192		2
250	14	19		366	44.75	22.36	10.312	378	52.15	22.77	4.051	243.5	0.105153		2
251	14	19		366	57.12	31.55	11.719	378	58.24	22.64	4.173	339.4	0.13961		2
252	14	19		405	56.7	34.82	10.648	415	56.57	21.03	3.635	255	0.124874		2
253	0	20		217	50.5	32.68	10.747	236	51.91	19.8	3.338	166	0.207143		2
254	0	20		233	48.52	29.51	7.412	260	49.7	19.56	4.8	218.8	0.183717		2
255	0	20		278	56.9	35.96	10.942	311	43.57	17.92	2.492	118.1	0.184133		2
256	0	20		311	56.03	32.96	10.775	ND	ND	ND	ND	ND	0.161283		2
257	6	20		227	51.46	30.81	8.124	248	46.5	18.13	2.611	125.4	0.202091		2
258	6	20		236	48.32	30.12	7.457	257	59.17	22.04	3.715	231.6	0.180437		2
259	6	20		251	48.82	29.8	7.192	275	51.31	18.62	2.646	135.5	0.171393		2
260	6	20		293	47	28.08	6.159	322	54.51	20.43	3.068	210.8	0.13986		2
261	9	20		184	55.88	34.21	9.012	198	48.37	19.07	2.867	142.4	0.276158		2
262	9	20		194	51.05	29.21	7.115	205	51.07	18.95	3.136	162.2	0.235561		2
263	9	20		205	50.75	27.46	6.807	217	47.05	18.15	3.011	130.6	0.22096		2
264	9	20		241	53	29.78	7.274	257	50.39	18.99	3.103	162.8	0.196581		2
265	12	20		171	48.23	22.88	7.773	191	53.16	20.4	3.157	188.7	0.251402		2
266	12	20		184	51.41	32.8	11.251	198	49.88	18.48	3.188	171.5	0.250904		2
267	12	20		190	43.89	19.98	5.288	195	48.32	18.71	2.798	128.8	0.201585		2
268	12	20		190	50.84	29.26	11.03	202	50.12	20.93	2.988	148	0.239563		2
269	12	20		193	48.77	19.99	4.224	204	47.48	18.01	2.837	134.1	0.22457		2
270	12	20		195	47.06	26.54	8.88	205	47.85	17.82	2.943	149.3	0.213085		2
271	12	20		195	49.09	29.92	8.627	205	47.54	18.41	2.803	139.5	0.223883		2
272	12	20		195	53.4	34.81	10.014	208	47.66	17.66	3.142	132.9	0.246809		2
273	12	20		196	47.76	29.48	7.591	211	48.61	17.56	2.874	151.2	0.215661		2
274	12	20		200	48.34	26.8	8.844	211	48.76	17.87	3.547	160	0.214197		2
275	12	20		201	50.38	28.73	8.712	211	52.41	19.08	3.03	186.4	0.223608		2
276	12	20		201	51.88	31.94	8.698	217	47.95	19.92	3.549	155.3	0.23134		2
277	12	20		207	47.98	25.36	7.662	223	45.47	17.46	2.706	121.5	0.2049		2
278	12	20		207	47.86	29.5	7.975	223	49.08	19.17	2.893	150.4	0.2043		2
279	12	20		211	49.31	30.98	8.919	232	47.48	18.69	3.241	146.5	0.207402		2
280	12	20		215	48.22	27.01	9.604	ND	ND	ND	ND	ND	0.198173		2
281	12	20		217	46.63	29.01	9.366	232	50.17	18.79	2.802	142.7	0.188714		2
282	12	20		220	49.05	29.48	9.404	236	52.72	19.61	3.495	182.5	0.197418		2
283	12	20		224	51.73	32.35	10.49	239	46.92	17.52	2.835	116.9	0.206129		2
284	12	20		226	51.59	32.83	11.341	239	47.09	17.83	2.698	131.1	0.203607		2
285	12	20		227	48.33	28.2	8.931	239	49.97	19.73	3.291	164.8	0.187864		2
286	12	20		227	46.82	28.05	8.534	243	44.6	17.06	2.623	93.8	0.181		2
287	12	20		241	59.16	37.4	9.772	260	49.77	18.33	3.132	164.1	0.222906		2
288	12	20		242	52.48	30.36	9.062	263	52.75	16.85	3.768	234.6	0.193532		2
289	12	20		245	51.63	26.77	9.756	263	49.35	18.59	3.238	150.8	0.187521		2
290	12	20		251	53.67	28.66	9.905	263	45.59	16.96	2.6	99	0.19127		2
291	12	20		251	50.04	27.09	8.766	275	48.75	18.42	2.884	145.6	0.176393		2
292	12	20		263	50.18	29.83	9.57	275	48.65	18.55	2.991	143	0.168672		2
293	12	20		265	47.45	26.33	8.766	288	52.18	19.56	3.054	174.7	0.156783		2
294	12	20		273	53.67	25.17	7.102	288	54.91	20.49	4.566	327.4	0.175451		2
295	12	20		274	53.25	32	10.104	301	59.98	23.37	3.787	318	0.173221		2
296	12	20		309	59.6	36.73	12.348	322	48.67	18.77	2.838	141.8	0.174172		2
297	12	20		314	47.65	29.03	9.293	332	49.09	19.56	3.132	156.6	0.13241		2
298	12	20		321	50.99	29.62	10.311	182	49.34	18.51	2.909	161.5	0.140096		2
299	13	20		174	51.93	30.29	8.405	191	50.92	18.85	3.63	185.7	0.269042		2
300	13	20		263	53.7	31.87	8.312	279	52.66	21.27	3.218	186.8	0.182422		2
301	13	20		320	57.54	30.7	8.943	178	46.78	18.78	3.02	135.4	0.16147		2
302	14	20		195	53.32	32.26	9.27	205	49.87	17.91	3.378	176	0.246383		2
303	14	20		201	55.35	34.84	8.525	217	44.72	16.98	2.665	101.5	0.249227		2
304	14	20		285	59.8	34.92	12.04	332	57.94	21.26	4.244	301	0.189928		2
305	2	21		195	51.26	29.78	10.659	211	49.78	18.41	2.994	169.8	0.235426		3
306	2	21		213	52.23	30.35	11.026	222	50.66	19.22	3.183	194.3	0.219563		3
307	2	21		282	44.5	23.67	7.23	289	47.42	17.86	2.88	129.1	0.136364		3
308	3	21		166	54.74	32.03	10.686	177	52.62	19.69	3.08	170.5	0.300252		3
309	3	21		268	52.89	32.16	9.871	278	53.71	20.87	3.254	182.7	0.175824		3
310	3	21		271	56.62	35.13	10.54	283	54.49	20.15	3.513	235.2	0.187955		3
311	3	21		306	54.77	31.28	12.51	324	53.79	20.73	3.552	216.9	0.159766		3
312	5	21		197	52.22	30.55	9.858	211	50.56	18.85	3.093	140.4	0.238		3
313	5	21		227	51.07	29.98	8.687	239	49.44	18.49	2.681	130	0.200318		3
314	5	21		227	53.67	32	10.167	239	53.23	19.65	3.008	163.6	0.212136		3
315	5	21		233	55.33	32.42	10.233	249	53.51	19.18	2.955	160	0.21385		3
316	5	21		236	53.03	30.67	10.978	249	52.81	19.22	3.2	170	0.201004		3
317	5	21		244	47.52	25.53	9.966	262	51.96	18.59	2.983	142.7	0.17097		3
318	5	21		267	52.52	25.29	6.823	274	51.99	19.59	2.942	181.6	0.175077		3
319	5	21		271	53.49	32.93	11.815	283	54.21	19.5	3.391	211.8	0.176098		3
320	5	21		296	59.62	34.16	7.419	313	58.57	22.99	3.506	240.2	0.182076		3
321	5	21		312	51.05	30.84	7.625	324	45.86	17.72	2.606	107.4	0.144426		3
322	5	21		312	55.9	36.85	11.002	324	56.44	20.76	3.5	226	0.160328		3
323	5	21		356	56.45	30.92	11.324	363	56.52	22.36	3.565	250.3	0.141691		3
324	5	21		372	56.67	35.18	11.495	380	56.3	20.54	3.601	248.9	0.136082		3
325	6	21		218	53.9	31.94	8.554	ND	ND	ND	ND	ND	0.222275		3
326	6	21		233	50.76	30.73	7.636	245	47.83	17.88	2.491	124.6	0.193628		3
327	6	21		239	49.87	30.48	7.197	252	45.31	17.43	2.604	109.1	0.184784		3
328	6	21		240	46.49	27.27	5.793	252	44.51	17.13	2.86	106.4	0.169485		3
329	6	21		255	54.44	29.45	9.523	268	53.18	19.1	3.157	168.6	0.19129		3
330	6	21		260	50.47	29.21	7.69	273	48.39	18.46	2.807	133.2	0.171818		3
331	6	21		282	46.92	24.74	5.699	289	45.52	18.23	2.956	108.5	0.145164		3
332	6	21		306	52.1	29.43	9.937	324	53.04	21.18	3.989	315.8	0.150836		3
333	6	21		384	44.53	32.57	6.473	182	49.34	18.51	2.909	161.5	ND		3
334	11	21		278	57.12	37.38	8.632	306	53.27	18.86	3.234	173.3	0.184945		3
335	11	21		296	53.43	30.72	7.822	313	51.27	20.71	4.649	239.5	0.160657		3
336	11	21		305	61.27	33.34	10.104	324	61.42	23.27	4.029	293.6	0.182114		3
337	11	21		369	54.7	34.19	7.057	378	51.33	20.3	2.922	160.2	0.131768		3
338	11	21		384	55.65	23.77	6.705	398	55.39	20.66	3.508	206.8	0.129045		3
339	11	21		384	40.77	28.17	7.829	178	46.78	18.78	3.02	135.4	ND		3
340	12	21		203	53.97	32.48	10.698	214	51.47	18.37	3.329	228.6	0.239643		3
341	12	21		274	49.21	26.13	9.241	283	47.7	18.75	2.883	139.1	0.15809		3
342	12	21		274	51.3	27.42	10.836	289	54.63	20.73	4.411	306.1	0.165918		3
343	0	22		191	52.3	31.13	7.062	208	50.47	19.97	2.995	172.8	0.246196		4
344	0	22		239	53.98	33.63	8.138	248	52.35	23.26	3.352	215.9	0.2025		4
345	0	22		245	62.63	39.61	11.83	255	60.51	22.5	3.933	311	0.233739		4
346	0	22		251	56.67	32.07	10.867	261	59.93	22.38	3.683	284.4	0.203566		4
347	0	22		255	56.54	31.87	9.52	265	54.44	20.62	3.218	184	0.199758		4
348	0	22		266	55.24	32.94	9.862	275	53.92	20.28	3.217	186.5	0.186255		4
349	0	22		268	55.38	33.36	9.279	275	53.61	20.36	3.31	220.2	0.185364		4
350	0	22		272	54.24	27.99	6.691	ND	ND	ND	ND	ND	0.178264		4
351	0	22		275	48.81	21.04	10.214	ND	ND	ND	ND	ND	0.156007		4
352	0	22		278	65.09	40.02	12.548	292	63.42	25.91	4.112	406.2	0.214354		4
353	0	22		287	52.73	26.25	9.634	ND	ND	ND	ND	ND	0.163321		4
354	0	22		289	48.91	29.32	10.774	ND	ND	ND	ND	ND	0.148617		4
355	0	22		292	52.55	32.76	8.616	ND	ND	ND	ND	ND	0.159825		4
356	0	22		300	62.47	33.31	10.641	310	62.29	23.4	3.418	284.3	0.189317		4
357	0	22		308	63.89	41.54	11.536	ND	ND	ND	ND	ND	0.189003		4
358	0	22		314	60.51	32.7	11.064	327	60.87	29.37	4.356	402.5	0.1743		4
359	0	22		319	59.98	33.65	8.507	330	59.36	21.95	3.572	284.2	0.169808		4
360	0	22		351	65.08	41.4	10.299	ND	ND	ND	ND	ND	0.168837		4
361	0	22		364	57.42	25.5	5.951	ND	ND	ND	ND	ND	0.141232		4
362	0	22		364	59	32.35	10.17	ND	ND	ND	ND	ND	0.145658		4
363	0	22		368	67.29	44.93	11.564	ND	ND	ND	ND	ND	0.167008		4
364	0	22		380	60.89	39.54	9.778	392	60.2	23.18	4.358	385	0.144477		4
365	2	22		201	53.63	22.49	6.93	208	51.73	20.26	3.237	191.5	0.240361		4
366	2	22		208	53.82	24.44	9.274	219	53.85	19.59	3.168	171.6	0.232935		4
367	2	22		214	50.71	25.97	7.685	224	47.01	16.51	2.772	125	0.211159		4
368	2	22		220	58.17	34.29	10.5	231	56.17	20.93	3.349	220.2	0.240235		4
369	2	22		220	53.5	32	10.551	231	51.2	18.24	3.198	176.7	0.21831		4
370	2	22		228	55.65	23.21	6.856	242	54.01	20.04	2.887	163.6	0.220136		4
371	2	22		228	51.45	25.16	8.908	242	49.6	18.22	2.803	158.6	0.201131		4
372	2	22		230	54.09	31.71	8.551	242	54.28	19.8	3.476	279.4	0.211166		4
373	2	22		232	55.63	29.73	10.444	243	54.73	20.32	3.189	218.9	0.216133		4
374	2	22		242	57.69	35.44	12.136	255	55.27	20.71	4.938	292.5	0.215702		4
375	2	22		245	55.8	31.68	11.016	255	54.63	19.63	3.417	244.3	0.205042		4
376	2	22		253	56.41	31.83	10.509	264	55.61	19.82	3.407	224.6	0.200854		4
377	2	22		253	54.17	32.95	10.944	264	51.77	19.16	3.152	192.3	0.191748		4
378	2	22		254	58.78	36.81	9.97	264	57.24	20.57	3.248	251.5	0.209636		4
379	2	22		255	54.58	30.31	9.383	265	52.54	19.85	2.962	179.3	0.191855		4
380	2	22		255	63.98	39.28	12.062	267	63	22.51	3.763	369.5	0.229758		4
381	2	22		259	54.7	31.81	10.178	270	53.56	20.14	3.148	196.1	0.189286		4
382	2	22		267	58.53	36.12	10.94	279	56.54	20.66	3.158	242.3	0.198192		4
383	2	22		270	59.6	30.94	10.2	281	58.84	23.8	4.033	356.9	0.2		4
384	2	22		272	57.9	27.76	9.721	282	56.92	20.34	3.187	238.1	0.192075		4
385	2	22		272	57.04	30.05	10.743	282	57.2	21.24	3.325	248.8	0.18883		4
386	2	22		272	59.71	32.51	9.768	282	59.25	21.92	3.367	261.3	0.198906		4
387	2	22		288	59.6	37.91	10.159	300	58.56	21.34	4.118	360.7	0.187189		4
388	2	22		306	59.31	34.32	11.896	322	54.37	20.65	4.761	405.3	0.17495		4
389	2	22		315	57.27	33.4	10.768	327	57.03	20.37	3.834	299.6	0.163214		4
390	2	22		317	56.22	33.15	9.641	327	57.72	23.09	3.981	365.3	0.158774		4
391	2	22		322	59.31	35.52	9.619	334	57.11	20.26	3.582	254.7	0.166063		4
392	2	22		334	59.5	36.11	10.016	346	56.2	21	3.445	251.3	0.16055		4
393	2	22		338	66.88	41.32	12.439	351	66.17	23.85	4.729	552.1	0.180906		4
394	2	22		341	60.3	35.4	12.777	359	58.96	21.83	4.064	352.1	0.159581		4
395	2	22		341	56.47	35.39	9.797	359	60.43	18.79	4.397	351.8	0.148114		4
396	2	22		347	49.26	28.37	11.59	359	53.74	19.48	3.097	200.6	0.124294		4
397	2	22		351	56.58	34.41	10.464	364	58.29	21.95	3.306	270.3	0.144128		4
398	2	22		400	43.58	27.81	6.946	410	42.45	17.51	2.68	80.5	0.0930789		4
399	3	22		167	60.07	36.3	9.09	178	57.36	20.92	2.95	202.2	0.331688		4
400	3	22		193	53.05	28.5	8.508	201	52.22	19.87	2.791	166.1	0.247581		4
401	3	22		225	54.05	24.54	9.357	234	53.66	19.94	3.108	168.3	0.215826		4
402	3	22		227	58.36	35.69	8.546	242	57.41	21.82	3.462	221.9	0.233455		4
403	3	22		230	57.74	35.76	10.162	242	51.24	19.39	2.859	133.7	0.227534		4
404	3	22		230	53.62	30.9	8.261	243	50.7	19.6	2.796	142	0.209058		4
405	3	22		230	59.01	35.66	10.263	243	56.19	21.45	3.231	197.2	0.233229		4
406	3	22		232	57.1	34.59	9.972	243	56.44	22.32	3.411	250.4	0.222667		4
407	3	22		233	61.3	37.56	12.083	248	59.29	22.36	3.57	259.8	0.240265		4
408	3	22		249	60.27	27.31	8.373	258	57.77	21.46	3.179	212.4	0.220124		4
409	3	22		251	60.88	35.8	11.546	261	55.89	20.04	3.405	214.1	0.22082		4
410	3	22		251	55.81	32.65	11.147	261	53.45	18.75	3.419	207.3	0.200041		4
411	3	22		254	64.1	39.69	11.53	265	63.19	23.87	4.1	348.6	0.231174		4
412	3	22		261	43.24	26.06	8.465	272	52.22	26.13	2.936	189.9	0.142677		4
413	3	22		262	53.6	29.31	9.576	272	54.2	21.32	2.745	157.1	0.182745		4
414	3	22		268	52.9	31.58	10.405	279	51.82	19.71	3.028	164.6	0.175862		4
415	3	22		317	61.44	39.16	10.566	327	56.65	24.56	4.446	394	0.175613		4
416	4	22		227	55.84	29.36	9.344	234	54.11	19.4	2.87	162.8	0.222		4
417	4	22		236	56.95	32.65	10.072	248	53.22	19.56	3.051	194.1	0.218122		4
418	4	22		251	51.81	31.33	8.029	261	49.84	18.83	2.774	133.9	0.183648		4
419	4	22		262	55.94	33.68	9.845	272	52.95	19.23	2.98	170.1	0.191922		4
420	4	22		265	52.9	28.18	9.297	279	51.11	19.67	3.235	174.1	0.177907		4
421	4	22		294	59.86	34.41	8.473	303	30.16	25.43	3.62	311.3	0.184181		4
422	4	22		310	56.38	30.44	8.315	322	54.73	20.65	2.794	167.9	0.16297		4
423	4	22		347	59.26	33.71	9.448	362	56.57	20.65	3.185	230.9	0.153706		4
424	4	22		351	54.64	32.27	9.843	364	56.02	19.84	3.141	195.7	0.138488		4
425	4	22		358	62.05	34.39	11.488	368	61.95	24.66	3.805	350.1	0.156838		4
426	5	22		225	54.05	32.29	9.288	234	52.28	18.53	2.867	161.5	0.215826		4
427	5	22		239	58.85	36.35	8.406	248	57.13	21.33	3.291	264.5	0.223491		4
428	5	22		253	56.81	30.98	8.594	264	54.75	20.15	2.88	179.5	0.20248		4
429	5	22		272	59.18	33.58	11.452	282	58.86	22.35	3.535	240.2	0.196906		4
430	5	22		280	60.56	37.11	10.453	292	60.11	22.01	3.495	306.5	0.19619		4
431	5	22		281	51.83	31.45	10.166	295	59.76	20.8	4.033	312.4	0.163613		4
432	5	22		288	55.54	32.37	7.827	300	53.6	20.28	2.948	175.5	0.17274		4
433	5	22		296	57.71	29.09	7.609	303	58.03	21.84	3.029	222	0.175467		4
434	5	22		300	55.56	31.24	8.902	310	53.76	19.79	2.854	162.2	0.165734		4
435	5	22		300	59.95	36.04	11.316	310	57.9	20.65	4.056	308.7	0.180717		4
436	5	22		300	57.14	30.05	8.084	312	56.03	20.94	3.104	185.6	0.171126		4
437	5	22		300	58.69	37.77	8.89	312	59.45	22.28	3.509	264.3	0.176416		4
438	5	22		305	59.75	27.16	7.571	314	59.06	22.02	3.519	263	0.177013		4
439	5	22		308	55.11	31.66	9.461	322	53.31	19.69	2.823	147.5	0.159834		4
440	5	22		311	63.13	37.55	13.161	322	62.3	23.63	4.375	429.7	0.184638		4
441	5	22		317	56.73	35.64	10.966	327	55.09	19.94	3.033	186.3	0.160419		4
442	5	22		319	61.26	38.11	10.193	330	61.2	24.59	3.764	339	0.17391		4
443	5	22		320	64.17	38.56	10.47	330	60.01	24.68	4.354	291.7	0.182652		4
444	5	22		334	58.44	31.51	7.597	342	57.9	21.97	3.155	233.4	0.157309		4
445	5	22		337	58.6	29.33	9.033	346	58.36	21.02	3.745	258.9	0.156364		4
446	5	22		353	44.02	23.15	6.44	364	45.02	18.72	2.586	114.1	0.106994		4
447	5	22		358	63.59	32.17	10.126	366	62.42	23	4.621	384.8	0.161225		4
448	5	22		362	59.99	33.44	12.469	373	58.65	25.96	4.272	412	0.149268		4
449	5	22		380	62	36.34	10.097	392	61.04	24.97	4.853	463.6	0.147453		4
450	5	22		407	49.73	30.36	9.425	415	52.01	20.81	3.186	188	0.106825		4
451	6	22		202	50.34	19.1	3.174	208	48.56	18.09	2.653	114.3	0.222256		4
452	6	22		211	55.37	23	5.372	219	55.32	21.16	3.099	183.9	0.237108		4
453	6	22		225	54.47	30.79	8.358	234	52.15	20.1	2.919	171.7	0.217752		4
454	6	22		237	53.41	28.73	6.851	248	52.33	20.7	2.951	164.4	0.201783		4
455	6	22		239	56.09	32.2	9.852	248	55	20.69	3.182	204.8	0.211595		4
456	6	22		253	58.69	37.2	9.972	264	56.2	20.29	3.315	229.1	0.210122		4
457	6	22		253	57.23	33.42	10.217	264	56.89	21.82	3.698	274.5	0.204187		4
458	6	22		255	60.19	37.41	11.753	267	58.85	21.87	3.631	259.4	0.214476		4
459	6	22		258	54.52	30.77	8.709	270	51.3	18.74	2.797	183.5	0.189323		4
460	6	22		263	58.19	35.66	10.316	273	56.31	20.84	3.579	255.6	0.199961		4
461	6	22		265	57.84	32.78	9.638	279	56.44	20.82	3.367	235.9	0.197054		4
462	6	22		270	55.79	33.03	10.448	282	54.96	20.45	3.203	199	0.185513		4
463	6	22		272	54.78	23.19	5.932	282	53.09	19.94	2.809	174.4	0.180302		4
464	6	22		273	56.96	31.81	9.696	284	56.13	20.9	3.282	233.4	0.18782		4
465	6	22		278	53.69	32.36	10.637	292	52.1	24.8	4.649	385.8	0.172288		4
466	6	22		283	47.7	25.28	6.036	295	43.99	29.78	2.038	74	0.147464		4
467	6	22		283	55.74	33.88	9.566	295	54.51	21.7	4.063	323.1	0.176594		4
468	6	22		297	59.29	33.44	9.502	310	59.48	44.2	3.771	303.6	0.18031		4
469	6	22		306	60.29	38.5	10.577	322	56.9	23.2	3.149	196.2	0.178227		4
470	6	22		398	52.06	24.03	6.123	404	51.08	19.02	3.053	168.6	0.115243		4
471	9	22		228	57.24	33.36	10.011	242	50.8	18.54	3.939	190	0.22733		4
472	9	22		230	54.23	28.63	10.483	242	56.2	21.11	3.054	186.4	0.211794		4
473	9	22		232	52.6	26.47	9.429	243	51.49	19.2	3.101	172.2	0.202667		4
474	9	22		270	55.8	28.77	9.236	281	53.62	20.35	3.008	177.9	0.185551		4
475	9	22		283	54.33	30.25	9.398	295	52.91	19.72	3.074	172.4	0.171486		4
476	9	22		292	57.73	31.29	10.016	300	56.28	20.39	3.288	210.4	0.178		4
477	9	22		376	57.73	32.36	11.935	384	56.8	24.59	3.886	331.3	0.13748		4
478	10	22		182	52.25	26.53	9.359	201	51.85	19.27	2.793	144.8	0.258571		4
479	10	22		191	56.99	34.19	10.279	208	54.22	19.33	3.141	198.6	0.271685		4
480	10	22		223	57.27	30.82	9.078	231	55.23	19.78	3.117	195.5	0.232731		4
481	10	22		225	55.52	27.84	7.951	231	51.28	19.53	2.578	151.4	0.222569		4
482	10	22		225	52.78	26.86	7.595	234	54.61	20.15	2.72	168.3	0.21		4
483	10	22		242	52.7	26.35	8.581	254	51.63	19.84	2.845	147.5	0.194468		4
484	10	22		245	49.71	25.61	7.524	255	49.27	18.62	2.55	120.8	0.179454		4
485	10	22		249	49.72	21.94	6.715	258	48.96	18.72	2.744	136.2	0.176529		4
486	10	22		254	56.54	30.83	9.035	264	55.12	20.69	3.209	203.2	0.200567		4
487	10	22		261	54.13	31.96	10.162	272	52.89	19.5	3.439	206.1	0.185551		4
488	10	22		264	59.16	35.38	12.57	279	58.18	22.68	3.819	317.1	0.202957		4
489	10	22		275	59.75	35.49	12.337	288	56.57	22.29	3.735	298.5	0.196828		4
490	10	22		287	58.43	35.13	10.386	300	58	22	3.603	240.6	0.183679		4
491	10	22		289	55.97	33.58	10.147	300	55.34	21.42	3.78	268.6	0.173652		4
492	10	22		294	56.46	29.02	7.662	303	55.87	22.89	3.105	221.6	0.172334		4
493	10	22		322	60.7	37.22	11.892	334	57.31	22.41	4.6	400.1	0.170476		4
494	10	22		326	55.37	33.69	9.602	339	56.28	22.9	3.594	275.9	0.15163		4
495	10	22		329	57.2	34.17	8.467	339	54.92	21.29	2.941	167.4	0.155901		4
496	10	22		364	62.04	30.36	9.874	373	61.79	24.62	3.813	336	0.154174		4
497	10	22		364	62.95	32.31	9.476	373	62.53	23.5	4.294	397.4	0.156723		4
498	10	22		398	62.88	36.34	10.511	410	62.55	24.39	4.869	478.4	0.142916		4
499	11	22		193	55.96	30.67	10.911	208	54.99	20.22	3.581	231.3	0.263226		4
500	11	22		220	58.14	29.19	10.673	231	56.6	21.47	3.178	231.5	0.240094		4
501	11	22		230	55.75	32.03	12.26	242	54.79	20.58	3.934	212	0.21861		4
502	11	22		234	59.62	37.13	11.067	248	57.92	21.35	3.408	215.7	0.231806		4
503	11	22		239	55.11	34.41	9.474	254	51.5	19.06	3.359	178.7	0.207371		4
504	11	22		242	44.6	22.68	7.294	255	42.61	19.07	3.093	146.3	0.16		4
505	11	22		256	55.83	33.76	8.301	267	56.8	22.57	3.251	219.9	0.196104		4
506	11	22		258	56.21	35.43	10.441	270	55.54	20.65	3.698	236.7	0.196056		4
507	11	22		259	57.76	35.58	9.216	270	55.14	20.58	3.515	210.3	0.201429		4
508	11	22		264	58.06	30.73	11.305	275	56.57	20.68	3.878	279.7	0.198677		4
509	11	22		266	62.76	35.02	10.604	279	61.16	23.53	3.338	284	0.21529		4
510	11	22		270	56.22	34.12	8.662	282	53.54	20.24	2.961	171.4	0.187148		4
511	11	22		280	59.06	36.5	12.648	293	59.1	23.21	3.865	304.7	0.190696		4
512	11	22		289	60.23	34.37	9.893	300	59.37	23.06	3.448	260.2	0.188759		4
513	11	22		289	57.93	35.95	9.996	300	55.46	21.28	3.357	229.3	0.180603		4
514	11	22		296	49.99	21.52	9.009	310	52.52	20.06	2.893	163.2	0.148754		4
515	11	22		300	59.5	33.65	8.695	310	57.94	22.99	3.13	227.2	0.179181		4
516	11	22		300	54.23	29.75	9.325	310	52.36	19.05	3.129	188.4	0.161195		4
517	11	22		300	61.37	34.05	9.016	312	58.87	23.44	4.591	393	0.185563		4
518	11	22		306	64.13	38.65	9.415	322	63.98	24.17	3.797	353.3	0.19107		4
519	11	22		307	59.82	37.63	9.187	322	56.88	21.29	3.268	216.8	0.176067		4
520	11	22		315	54.07	27.33	7.727	327	51.58	20.6	2.748	157.9	0.152825		4
521	11	22		317	58.81	30.58	8.028	327	58.94	24.32	4.142	319.6	0.167129		4
522	11	22		326	63.89	41.25	8.265	342	62.94	23.16	4.145	345.4	0.178339		4
523	11	22		329	66.36	43.13	10.247	342	65.4	25.96	4.92	507.1	0.184348		4
524	11	22		332	56.73	22.38	3.727	342	56.76	22.55	3.165	191.7	0.153015		4
525	11	22		334	60.21	37.73	10.449	346	58.08	21.83	3.587	262.5	0.162722		4
526	11	22		334	66.94	41.03	9.807	346	66.2	28.86	3.998	418.7	0.183303		4
527	11	22		337	63.65	39.58	8.172	351	62.71	23.26	4.07	338.7	0.171667		4
528	11	22		341	64.17	38.14	8.987	364	59.61	23.31	3.879	308.5	0.171168		4
529	11	22		341	58.21	35.74	9.65	359	54.24	20.66	3.175	213.9	0.153323		4
530	11	22		341	65.1	42.12	10.404	362	62.18	23.77	3.723	308	0.173952		4
531	11	22		343	57.45	34.99	8.492	359	55.22	20.94	3.411	272	0.150149		4
532	11	22		347	61.05	36.16	10.184	362	59.78	22.56	3.833	341	0.158971		4
533	11	22		351	64.9	42.2	12.193	364	64.14	25.47	4.161	425.2	0.168314		4
534	11	22		358	59.45	31.95	9.26	366	57.95	22.3	3.652	284.1	0.14943		4
535	11	22		358	69.86	40.67	11.027	372	68.86	25.97	4.507	469.4	0.179088		4
536	11	22		358	58.22	29.62	7.616	366	56.52	20.77	3.429	237.1	0.145926		4
537	11	22		362	56.76	25.4	8.932	373	57.45	21.09	3.243	239.4	0.140169		4
538	11	22		364	60.33	29.4	7.74	373	61.16	24.32	4.439	426.9	0.149384		4
539	11	22		368	58.6	34.69	11.24	380	57.82	25.93	4.545	441.5	0.142936		4
540	11	22		368	58.11	36.07	9.455	380	59.54	24.43	4.655	435.6	0.141579		4
541	11	22		374	64.74	38.57	12.342	384	63.11	27.45	4.842	519.1	0.15733		4
542	11	22		376	65.14	40.99	8.611	389	64.61	24.52	3.584	311	0.157561		4
543	11	22		378	58.77	34.81	13.074	389	57.94	22.99	3.871	278.3	0.139542		4
544	11	22		378	64.27	37.5	9.315	389	64.21	26.12	4.274	409.8	0.154367		4
545	11	22		380	62.71	38.17	9.78	389	63.61	26.01	4.014	369.6	0.149357		4
546	11	22		380	64.5	40.5	11.53	392	62.48	22.3	4.556	435.4	0.154155		4
547	11	22		383	64.07	40.04	10.73	397	64.15	23.44	4.062	370.6	0.151782		4
548	11	22		399	66.88	42.69	10.329	407	65.62	24.23	4.257	485.9	0.152755		4
549	11	22		405	60.02	36.09	8.693	415	57.74	22.63	4.178	365.3	0.133216		4
550	12	22		197	55.43	31.56	10.662	208	53.99	21	3.342	208	0.254895		4
551	12	22		208	50.59	27.8	9.18	219	47.16	18.14	2.769	139.3	0.216866		4
552	12	22		211	50.09	27.41	9.627	224	48.83	16.58	2.484	121.6	0.211225		4
553	12	22		220	52.88	26.36	9.83	231	51.82	20.17	2.996	180.6	0.215399		4
554	12	22		230	57.69	30.14	8.925	242	51.54	18.35	2.976	183.3	0.227309		4
555	12	22		232	56.1	32.47	10.609	243	54.69	20.34	3.33	195	0.218222		4
556	12	22		249	54.8	31.62	11.238	258	54.24	21.19	3.312	222.5	0.197521		4
557	12	22		250	56.46	36.47	11.333	261	56.06	21.15	3.3527	216.7	0.203539		4
558	12	22		251	51.77	32.08	9.893	261	53.13	19.69	3.174	190	0.183484		4
559	12	22		251	54.37	33.66	10.923	261	50.42	18.56	3.107	153.3	0.194139		4
560	12	22		254	52.83	30.86	11.979	264	50.49	18.47	3.426	205.9	0.185547		4
561	12	22		265	47.28	27.39	10.979	279	48.59	17.92	3.048	165.7	0.156124		4
562	12	22		272	49.1	25.49	8.374	282	47.4	17.83	2.911	146.8	0.158868		4
563	12	22		275	54.36	33.12	9.369	288	50.68	19.01	2.903	145.3	0.176716		4
564	12	22		277	55.83	31.84	10.215	292	55.04	21	3.231	218.5	0.180852		4
565	12	22		280	56.51	35.81	11.469	293	53.64	20.79	3.5	206.9	0.181355		4
566	12	22		300	59.58	38.59	11.232	312	57.12	20.91	3.544	293.5	0.179454		4
567	12	22		307	40.21	21.92	7.775	322	43.39	16.06	2.313	79.9	0.1107		4
568	12	22		322	53.99	33.8	10.153	334	53.49	20.4	3.273	223.5	0.149175		4
569	12	22		325	60.73	35.28	12.097	337	63.51	24.18	4.859	503.2	0.168962		4
570	12	22		329	58.52	36.49	9.706	342	57.1	22.09	4.589	362.1	0.16		4
571	12	22		338	48.34	26.82	9.93	351	48.57	17.23	2.655	122.2	0.124894		4
572	14	22		178	50.18	19.27	4.701	184	49.65	18.51	2.709	140.4	0.252515		4
573	14	22		186	54.75	26.11	8.754	201	53.78	20.35	2.948	156	0.26676		4
574	14	22		220	53.98	27.73	10.926	231	55.02	20.43	3.151	187.1	0.220563		4
575	14	22		233	56.08	32.47	10.392	243	53.91	20.08	3.05	199.6	0.217168		4
576	14	22		261	54.61	31.58	8.888	272	52.27	19.29	3.066	168.9	0.187441		4
577	14	22		262	56.52	32.98	9.62	272	53.93	20.86	3.189	187	0.194196		4
578	14	22		262	58.87	35.24	11.73	273	59.39	22.23	4.219	347.8	0.203412		4
579	14	22		263	52.53	29.77	9.786	273	55.49	21.4	3.177	186.4	0.177852		4
580	14	22		265	60.65	36.95	11.611	275	57.34	21.33	3.531	235.7	0.207946		4
581	14	22		265	56.59	33.02	9.656	275	55.8	21.06	3.147	216.7	0.192209		4
582	14	22		267	54.3	28.15	10.103	275	54.59	19.42	3.193	203	0.181923		4
583	14	22		272	57.34	32.08	9.33	282	54.87	20.19	3.051	193.3	0.189962		4
584	14	22		300	64.8	41.57	12.356	312	63.82	20.42	4.286	497.4	0.19727		4
585	14	22		311	58.93	36.5	12.717	327	60.99	22.84	4.436	403	0.170822		4
586	14	22		329	59.13	36.27	11.853	342	59.19	21.98	3.471	264.9	0.161894		4
587	14	22		337	65.39	40.12	11.321	351	61.89	25.41	3.876	364.3	0.176939		4
588	14	22		338	59.15	35.36	11.613	351	59.77	22.71	3.757	321.2	0.157553		4
589	14	22		359	58.93	25.22	7.423	366	59.33	21.66	3.499	267.2	0.147528		4
590	14	22		364	62.18	38.19	11.524	376	60.12	22.78	4.02	357.5	0.154566		4
591	14	22		376	61.85	38.82	12.264	389	60.17	25.14	4.819	473.7	0.148645		4
592	0	23		216	52.31	33.53	8.925	ND	ND	ND	ND	ND	0.216794		5
593	2	23		204	52.12	32.94	10.081	216	50.24	18.71	2.758	165.7	0.229036		5
594	2	23		212	49.97	30.46	9.907	222	52.18	18.79	3.086	158	0.20961		5
595	2	23		260	34.48	21.02	5.76	269	36.45	19.36	3.044	141.5	0.108617		5
596	5	23		208	52.92	25.62	8.45	214	51.37	20.57	2.846	159.8	0.228458		5
597	5	23		216	48.69	30.9	9.623	229	50.55	19.51	2.89	144.6	0.199474		5
598	5	23		218	50.41	31.55	10.447	229	57.73	21.57	3.569	283.9	0.205735		5
599	6	23		191	53.65	27.49	9.346	200	52.72	18.84	3.983	250.7	0.253533		5
600	9	23		191	52.83	31.42	9.804	200	52.33	20.23	3.17	175.5	0.249076		5
601	9	23		197	52.65	32.18	8.22	205	49.49	18.46	2.752	142.2	0.240263		5
602	9	23		200	51.3	31.91	9.407	208	50.1	19.2	2.942	149.4	0.229534		5
603	9	23		204	49.9	28.02	8.544	212	48.39	18.33	2.653	129.6	0.217766		5
604	9	23		212	51.59	33.12	8.828	222	48.73	18.23	2.7	138.9	0.217512		5
605	9	23		212	53.17	36.72	8.693	224	50.71	19.3	3.183	206.8	0.22522		5
606	9	23		296	49.79	31.37	8.207	306	46.51	18.36	2.215	107.9	0.148062		5
607	11	23		184	56.41	36.27	11.085	196	54.01	20.62	3.151	191.3	0.279153		5
608	11	23		191	52.42	21.75	5.243	200	51.79	19.72	2.851	151.1	0.246848		5
609	11	23		191	51.32	34.37	9.758	204	48.48	17.44	2.887	137.6	0.24087		5
610	11	23		201	53.27	33.76	9.973	212	50.2	18.88	3.385	178.9	0.238505		5
611	11	23		212	56.02	37.57	9.428	224	51.36	19.24	3.456	221.1	0.239122		5
612	11	23		216	53.02	32.88	9.207	229	52.52	19.88	3.058	190.8	0.220191		5
613	11	23		222	54.23	37.33	9.415	236	49.74	19.56	3.19	206.5	0.219674		5
614	11	23		232	49.35	32.91	8.529	ND	ND	ND	ND	ND	0.188222		5
615	11	23		244	55.25	34.73	9.128	256	52.94	20.09	3.259	204.8	0.203586		5
616	11	23		251	51.22	32.57	11.309	260	50.86	18.89	3.121	172.9	0.18123		5
617	12	23		218	46.96	29.27	8.664	229	47.05	16.5	2.541	124.2	0.189384		5
618	12	23		248	47.07	29.57	8.79	260	44.13	17.62	2.224	109.5	0.166266		5
619	14	23		191	53.99	34.27	10.591	200	53.28	19.98	3.13	169.3	0.25538		5
620	14	23		204	49.72	32.32	11.024	216	49.08	17.7	3.194	165.5	0.216853		5
621	14	23		212	54.33	30.03	10.671	222	52.21	18.64	3.22	195.3	0.230878		5
622	14	23		214	50.19	33.27	9.975	224	46.97	15.59	3.241	163.3	0.208647		5
623	14	23		219	54.01	35.56	11.129	232	51.71	18.79	2.968	153	0.221745		5
624	14	23		236	41.97	27.81	8.169	244	46.15	17	2.776	127.3	0.152707		5
625	14	23		236	53.06	34.63	9.917	248	50.57	18.67	2.802	161.3	0.201135		5
626	14	23		236	53.76	34.7	10.541	248	52.34	19.39	3.038	166.3	0.204192		5
627	14	23		239	53.13	35.07	9.753	248	54.43	21.16	3.042	167.6	0.198836		5
628	14	23		244	53.4	32.22	9.607	256	51.08	18.84	3.31	178.6	0.195781		5
629	14	23		256	53.02	29.53	9.006	266	52.71	21.02	2.929	178.8	0.184819		5
630	0	24		203	52.76	26.04	8.031	ND	ND	ND	ND	ND	0.233469		5
631	0	24		238	52.3	29.72	8.307	ND	ND	ND	ND	ND	0.196104		5
632	0	24		238	53.4	32.83	11.256	249	54.36	21.33	3.229	202.5	0.200866		5
633	0	24		241	55.68	32.95	9.489	ND	ND	ND	ND	ND	0.208034		5
634	0	24		241	57.12	35.93	12.516	ND	ND	ND	ND	ND	0.214188		5
635	0	24		247	56.18	23.54	8.111	ND	ND	ND	ND	ND	0.204917		5
636	0	24		254	54.97	29.9	9.053	ND	ND	ND	ND	ND	0.194211		5
637	0	24		254	52.06	29.62	9.082	ND	ND	ND	ND	ND	0.182429		5
638	0	24		296	46.88	30	7.675	307	47.83	17.6	3.434	199.5	0.137993		5
639	0	24		324	56.27	32.52	7.824	331	55.01	21.12	3.114	201.5	0.155426		5
640	2	24		207	55.98	35.84	10.15	219	53.18	19.08	3.248	224.6	0.2449		5
641	2	24		207	58.29	34.76	12.653	219	57.71	21.15	3.188	224.6	0.25645		5
642	2	24		217	59.38	33.31	13.196	228	58.85	22.33	3.748	311.7	0.249429		5
643	2	24		223	52.19	27.92	8.43	231	51.18	19.54	3.162	180.5	0.209213		5
644	2	24		235	55.16	32.95	9.608	246	51.83	18.46	3.092	227	0.211228		5
645	2	24		263	54.02	28.97	8.434	273	51.77	19.79	2.857	152.2	0.183672		5
646	3	24		187	54.97	30.11	8.445	203	52.27	18.98	2.838	154.3	0.2665		5
647	3	24		201	58.37	29.93	9.574	212	60.07	23.9	3.749	270.5	0.264794		5
648	3	24		209	53.75	30.32	10.191	219	51.94	19.45	2.88	142.3	0.231436		5
649	3	24		239	59.95	34.51	10.263	249	58.94	21.69	2.926	229	0.228233		5
650	3	24		247	55.08	22.61	3.706	251	53.14	21.1	3.098	186.5	0.200333		5
651	4	24		201	55.24	27.24	9.551	212	54.06	19.68	2.996	177.6	0.24866		5
652	4	24		267	57.76	36.06	10.461	276	56.29	20.82	3.224	230.1	0.195231		5
653	5	24		215	49.85	23.88	9.093	221	51.64	19.98	3.108	176.3	0.20601		5
654	5	24		219	53.55	31.73	10.603	228	53.5	19.74	3.269	184.4	0.219575		5
655	5	24		219	57.02	35.25	9.257	231	53.47	20.13	3.411	214.1	0.235943		5
656	5	24		222	56.01	30.68	9.827	236	54.93	19.5	2.959	188.8	0.227953		5
657	5	24		226	55.71	30.36	9.165	231	54.55	20.06	2.894	203.6	0.22242		5
658	5	24		254	56.75	33.11	11.282	263	57.77	22.02	3.18	237.9	0.201417		5
659	5	24		270	53.31	28.8	8.291	278	51.65	19	2.76	156.6	0.176084		5
660	5	24		285	59.18	36.1	10.63	297	56.91	20.33	3.963	284.6	0.187698		5
661	5	24		302	62.3	38.81	11.532	317	61.25	22.06	4.17	350.2	0.187458		5
662	5	24		313	41.66	19.02	8.228	322	51.3	19.22	3.954	270.5	0.113268		5
663	5	24		348	42.64	25.48	7.434	357	44.13	19.61	2.637	130.1	0.104516		5
664	6	24		192	54.86	34.97	8.832	203	50.73	19.86	3.19	180.9	0.258703		5
665	6	24		213	53	30.51	8.497	223	49.6	17.96	3.136	177.1	0.223301		5
666	6	24		328	49.49	28.67	8.252	336	51.13	20.33	3.022	178	0.132368		5
667	9	24		163	54.27	29.11	8.615	173	51.84	19.79	2.876	146.9	0.303013		5
668	9	24		192	50.06	24.71	7.492	203	48.16	18.6	2.751	126.9	0.232757		5
669	9	24		198	57.15	30.65	8.791	205	55.88	20.86	3.459	245.2	0.262565		5
670	9	24		223	59.22	35.31	9.318	231	57.55	22.17	3.408	265.8	0.241759		5
671	9	24		235	55.03	29.61	6.747	243	52.63	20.47	2.952	180.5	0.210658		5
672	9	24		257	50.92	32.03	8.497	265	48.65	22.58	3.272	208.3	0.17568		5
673	9	24		285	52.12	30.69	10.562	294	53.18	20.54	2.99	195	0.162302		5
674	9	24		353	49.18	25.86	6.557	361	45.3	17.35	2.545	112	0.121908		5
675	10	24		256	57.99	31.59	13.075	268	57.32	22.5	3.61	294.8	0.204779		5
676	10	24		277	57.13	34.64	8.41	286	54.88	19.79	2.94	206.3	0.185667		5
677	10	24		297	57.42	35.57	10.694	307	56.9	21.77	3.756	277.7	0.173862		5
678	11	24		211	58.01	36.91	11.587	221	55.46	20.87	3.433	244.9	0.250049		5
679	11	24		226	54.81	24.49	6.332	231	53.08	19.98	2.91	157.5	0.218311		5
680	11	24		238	51.62	25.11	6.942	246	50.09	19.85	2.743	154.3	0.19316		5
681	11	24		251	55.55	34.69	9.224	263	57.39	21.84	3.313	240.2	0.198975		5
682	11	24		263	53.68	32.03	9.301	274	51.09	19.72	2.766	159.8	0.182344		5
683	11	24		266	51.96	29.09	7.89	276	48.97	18.39	3.106	164.9	0.173591		5
684	11	24		268	51.18	29.7	7.713	276	59.2	23.16	3.426	258.2	0.169272		5
685	11	24		272	56.34	35.06	9.091	285	52.69	19.64	2.871	189.5	0.186189		5
686	11	24		288	63.26	38.83	11.977	300	62.26	23.24	3.712	302	0.200214		5
687	11	24		293	58.09	33.39	9.874	300	57.31	22.73	3.897	289.3	0.178636		5
688	11	24		328	56.69	32.91	8.08	336	51.13	20.33	3.022	178	0.154798		5
689	11	24		329	56.48	33.98	9.388	342	58.44	25.4	3.608	295.5	0.153665		5
690	11	24		329	62.43	40.85	9.168	342	51.88	23.62	4.12	401.6	0.172143		5
691	12	24		197	49.4	21.17	5.999	203	48.75	18.93	2.889	147.2	0.223158		5
692	12	24		197	54.04	26.64	8.472	207	51.48	18.98	2.97	163.8	0.247579		5
693	12	24		197	51.05	25.99	9.788	207	49.51	19.03	3.09	153.6	0.231842		5
694	12	24		207	50.24	24.37	7.257	219	48.32	17.99	2.587	134.1	0.2162		5
695	12	24		215	48.45	27.23	8.578	225	46.33	16.85	2.604	122.3	0.199279		5
696	12	24		217	56.36	33.17	10.578	229	52.62	19.53	3.419	197	0.235048		5
697	12	24		217	51.63	31.72	11.695	228	52.79	19.72	3.171	179	0.212524		5
698	12	24		238	52.38	31.51	10.222	246	54.04	21.05	3.384	239.5	0.19645		5
699	12	24		238	55.29	33.68	11.759	249	54.06	20.04	3.323	196.4	0.209048		5
700	12	24		242	57.28	37.2	11	255	52.66	19.06	3.037	184.8	0.213957		5
701	12	24		249	54.25	21.72	4.411	258	52.42	20.01	3.017	163.1	0.195248		5
702	12	24		249	55.27	23.59	7.449	258	55.47	22.05	3	203.4	0.199463		5
703	12	24		254	55.89	30.69	11.875	263	56.35	22.25	3.925	278.9	0.197935		5
704	12	24		257	50.13	30.86	9.122	265	48.6	18.78	3.104	172	0.17252		5
705	12	24		257	52.82	32.81	9.858	267	51.86	19.67	3.088	168.8	0.18328		5
706	12	24		262	55.09	27.98	10.378	273	56.33	22.68	3.506	267.9	0.188588		5
707	12	24		274	51.69	28.4	10.026	286	52.99	20.38	3.625	223.9	0.167378		5
708	12	24		291	50.94	26.53	10.003	297	51.3	19.5	3.01	181.4	0.154718		5
709	12	24		313	48.26	18.88	5.085	317	48.13	18.1	2.812	137.6	0.134837		5
710	14	24		190	54.79	31.65	10.547	201	54.71	22.26	2.96	192.8	0.261148		5
711	14	24		238	55.31	33.45	10.584	249	56.75	21.63	3.269	206.1	0.209134		5
712	14	24		239	55.8	27.66	8.459	249	53.74	20.23	3.355	203.3	0.210345		5
713	14	24		249	53.14	20.61	3.655	255	52.29	18.94	2.799	157.2	0.190661		5
714	14	24		251	58.78	36.67	10.003	263	53.74	19.47	2.847	168.7	0.212213		5
715	14	24		295	56.99	32.95	11.201	306	58.34	23.36	4.27	356.5	0.173576		5
716	14	24		297	61.93	35.8	11.628	307	61.9	23.56	3.891	350.3	0.189414		5
717	14	24		324	56.96	34.27	9.686	336	56.19	21.75	3.093	201.5	0.157603		5
718	0	25		179	57.87	34.03	10.906	190	51.69	17.86	3.501	218.5	0.295756		6
719	0	25		224	53.92	32.43	9.685	ND	ND	ND	ND	ND	0.216221		6
720	0	25		239	48.94	23.34	7.257	244	50.38	18.82	2.761	154.5	0.180776		6
721	0	25		247	54.21	31.8	9.948	ND	ND	ND	ND	ND	0.196708		6
722	0	25		252	50.12	23.62	5.969	ND	ND	ND	ND	ND	0.176		6
723	0	25		252	59.11	37.62	12.077	264	59.39	22.22	3.458	273.7	0.212694		6
724	0	25		258	53.61	32.63	8.168	ND	ND	ND	ND	ND	0.185697		6
725	0	25		264	53.03	32.52	7.356	ND	ND	ND	ND	ND	0.179105		6
726	0	25		325	57.44	31.01	8.977	ND	ND	ND	ND	ND	0.158616		6
727	2	25		182	52.76	29.61	7.55	193	50.68	19.32	2.989	166.1	0.261486		6
728	2	25		263	55.85	25.36	9.191	270	57.86	23.06	3.999	335.9	0.19082		6
729	2	25		310	61.96	37.56	12.979	324	60.68	21.8	4.166	415.7	0.181386		6
730	3	25		166	58.71	35.64	9.668	180	56.54	21.12	3.131	221.8	0.32522		6
731	3	25		185	45.73	20.18	8.088	195	48.78	18.55	2.59	135.3	0.217584		6
732	3	25		203	52.25	32.8	10.349	217	53.24	21.84	2.913	182	0.230867		6
733	4	25		206	55.89	24.41	8.112	212	54.76	19.51	3.241	219.9	0.245678		6
734	4	25		221	54.12	30.15	10.948	230	56.45	22.2	3.103	202.6	0.220187		6
735	4	25		229	49.3	28.74	8.432	236	51.23	19.14	2.843	176.8	0.190541		6
736	4	25		232	55.29	32.26	8.636	241	53.81	20.84	3.379	222.6	0.214622		6
737	4	25		239	54.27	34.14	10.576	250	55.82	20.13	3.044	204.3	0.20375		6
738	4	25		240	41.77	22.07	8.315	250	44.92	20.67	2.909	151.9	0.149227		6
739	4	25		247	52.37	23.01	5.587	257	51.45	20.55	3.167	182.3	0.189042		6
740	4	25		258	56.63	36.41	8.819	270	58.24	22.52	3.589	264.8	0.197729		6
741	5	25		207	56.38	34	7.945	217	54.15	19.86	2.966	180	0.2469		6
742	5	25		207	59.54	38.88	8.661	217	56.32	20.02	3.248	241	0.2627		6
743	5	25		218	54.59	34.88	8.17	230	50.98	17.89	3.081	140.9	0.225545		6
744	5	25		226	47.11	29.14	8.954	236	49.49	17.98	2.83	134.6	0.183151		6
745	5	25		230	45.19	22.18	5.919	238	47.06	17.7	2.472	103.4	0.171256		6
746	5	25		277	57.59	34.07	8.948	288	59.05	22.66	3.374	256.5	0.18737		6
747	5	25		280	58.96	37.16	11.765	289	59.56	23.72	3.689	290.1	0.19033		6
748	5	25		291	56.45	34.49	8.267	301	58.26	22.91	3.038	203.6	0.17412		6
749	5	25		320	41.38	18.28	6.109	328	43.05	16.4	2.188	84.3	0.10984		6
750	5	25		367	42.08	24.68	7.591	378	43.77	16.65	2.328	89.1	0.0974444		6
751	5	25		375	47.27	26.56	6.502	385	44.03	17.19	2.345	102.4	0.109429		6
752	6	25		191	51.62	20.39	3.924	199	50.64	19.24	2.825	148.7	0.2425		6
753	6	25		231	56.98	34.02	11.002	241	55.58	21.78	3.641	247.5	0.223125		6
754	6	25		236	60.68	38.71	12.788	251	59.15	21.3	3.974	318.5	0.23441		6
755	6	25		237	52.26	33.18	7.978	247	50.97	21.47	3.379	217.1	0.196783		6
756	6	25		250	59.93	29.75	8.729	257	59.3	21.24	3.797	291.4	0.217819		6
757	6	25		252	49.27	27.98	9.849	266	49.25	17.05	3.52	190.2	0.172531		6
758	6	25		280	52.88	30.64	10.364	288	52.82	21.9	3.367	230.1	0.168059		6
759	6	25		282	56.33	31.05	7.817	297	53.24	22.87	4.393	202.5	0.179382		6
760	6	25		330	59.59	35.47	11.381	358	59.57	23.81	3.674	282.5	0.162817		6
761	6	25		346	44.55	23.98	8.596	358	47.51	20.86	3.093	184	0.110767		6
762	9	25		203	55.3	31.84	8.388	211	53.2	21.01	3.055	180.7	0.246429		6
763	9	25		232	53.54	33.73	7.401	241	50.12	19.36	3.148	155.9	0.206844		6
764	9	25		253	53.88	34.3	8.961	266	53.27	22.96	3.507	270.5	0.190569		6
765	9	25		258	56.35	34.07	11.988	270	56.61	21.99	3.339	217.4	0.196614		6
766	9	25		261	56.78	31.89	7.693	270	56.12	21.67	3.25	234.8	0.195984		6
767	9	25		312	52.55	30.46	10.265	322	53.86	21.39	3.489	199.1	0.149344		6
768	10	25		208	59.8	35.21	11.097	220	49.08	18.54	2.419	131.1	0.262687		6
769	11	25		229	56.57	28.57	8.871	236	55.14	21.12	3.2	225.6	0.223288		6
770	11	25		236	52.91	34.21	7.684	247	50.96	20.17	2.789	159.6	0.20048		6
771	11	25		252	56.96	35.45	11.181	266	54.79	22.93	4.677	317	0.203918		6
772	11	25		263	57.67	26.96	9.819	270	57.69	23.33	3.798	303.6	0.19793		6
773	11	25		268	48.84	28.07	6.961	280	46.95	18.15	2.506	121.4	0.160307		6
774	11	25		273	61.85	39.67	10.975	286	61.04	23.41	3.439	249.2	0.206203		6
775	11	25		276	61.81	37.6	11.448	289	60.9	23.67	3.886	315.2	0.203755		6
776	11	25		282	52.98	31.77	9.737	292	55.6	21.94	3.379	222.2	0.1672		6
777	11	25		286	57.32	31.17	9.919	297	55.54	21.59	3.626	274.9	0.180358		6
778	11	25		289	59.31	36.32	12.751	299	60.52	23.89	3.827	316.5	0.185496		6
779	11	25		305	61.35	30.56	8.551	316	60.62	23.43	3.843	312.5	0.182383		6
780	11	25		310	58.71	31.93	10.804	322	58.9	22.2	3.646	267.9	0.17066		6
781	11	25		310	56.8	36.37	9.973	322	54.79	21.3	3.662	222.8	0.164356		6
782	11	25		333	54.55	30.63	9.58	353	54.57	22.9	3.133	208.5	0.145859		6
783	11	25		352	60.81	31.78	8.048	361	61.16	24.9	3.554	285.1	0.155971		6
784	11	25		377	61.48	39.5	9.471	393	59.32	24.47	3.929	357.8	0.147243		6
785	12	25		182	46.09	27.71	10.521	193	45.93	16.27	3.088	136.6	0.223371		6
786	12	25		183	52.01	24.92	8.323	193	54.4	19.54	3.125	162.1	0.255739		6
787	12	25		201	56.3	36.46	10.44	211	53.95	20.57	3.101	201.9	0.254124		6
788	12	25		216	47.51	19.01	3.992	225	46.83	18.03	2.46	116.7	0.193828		6
789	12	25		218	50.07	28.19	10.214	225	50.46	19.73	3.079	193.9	0.204123		6
790	12	25		218	56.44	33.44	13.046	230	54.63	20.35	3.791	256.8	0.234313		6
791	12	25		219	51.93	29.66	9.475	230	49.8	17.09	3.082	161.8	0.211934		6
792	12	25		224	45.81	28.29	9.796	236	49.2	20.34	2.918	146.5	0.178848		6
793	12	25		224	51.94	32.39	10.751	236	54.42	21.59	4.094	272.8	0.207097		6
794	12	25		228	46.79	29.62	10.26	236	48.28	19.51	3.332	191.4	0.180045		6
795	12	25		232	48.84	27.79	9.584	241	51.63	20.54	3.327	196.8	0.185956		6
796	12	25		235	47.96	25.99	8.817	244	50.08	18.78	2.686	156	0.179649		6
797	12	25		236	55.35	34.3	11.017	247	57.43	22.45	3.513	252.7	0.211135		6
798	12	25		240	49.67	26.79	9.922	250	51.74	20.08	3.528	193.9	0.183133		6
799	12	25		241	50.31	29.74	7.618	250	49.28	18.71	2.579	149.9	0.185085		6
800	12	25		243	49.73	27.55	9.391	251	52.6	20	3.547	198.4	0.181059		6
801	12	25		246	53.08	28.09	11.661	257	52.83	18.57	3.884	231.4	0.192803		6
802	12	25		252	44.88	21.63	8.078	261	47.45	18.08	2.777	128.7	0.154612		6
803	12	25		269	47.7	29.54	9.436	275	48.67	17.94	2.886	135	0.155344		6
804	12	25		276	43.77	25.11	7.118	288	43.88	17.56	2.535	123	0.136691		6
805	12	25		276	53.84	31.11	11.545	289	52.67	19.71	3.238	183.8	0.174126		6
806	12	25		276	47.4	24.98	10.806	289	50.71	19	3.404	184.3	0.150186		6
807	12	25		282	46.82	25.17	9.592	289	49.49	19.63	3.015	167.5	0.1448		6
808	12	25		293	54.05	30.62	9.697	305	52.81	19.83	3.503	215.2	0.16451		6
809	12	25		299	49.68	28.51	9.239	312	51.68	19.62	3.192	191.7	0.146164		6
810	12	25		308	52.02	24.58	7.025	316	50.77	19.3	2.746	153.5	0.149568		6
811	12	25		314	37.96	20.48	8.198	324	42.15	16.75	2.555	115.6	0.100847		6
812	12	25		325	49.51	27.66	8.375	336	50.74	19.79	2.739	147.2	0.133679		6
813	14	25		193	56.42	27.71	10.052	207	56.6	21.63	3.431	221.1	0.265699		6
814	14	25		201	51.99	26.41	5.904	207	49.56	20.23	2.605	146.7	0.231907		6
815	14	25		207	57.57	33.12	9.118	217	56.02	20.09	3.52	236.5	0.25285		6
816	14	25		228	60.36	36.19	10.244	241	58.34	20.82	3.685	286.3	0.241448		6
817	14	25		235	57.12	35.48	9.76	244	54.43	24.8	3.298	239.5	0.219825		6
818	14	25		243	55.29	31.81	10.434	251	55.58	20.75	3.2	237.4	0.204619		6
819	14	25		243	56.21	34.8	9.724	251	58.46	23.46	3.009	238.7	0.208517		6
820	14	25		246	63.16	37.09	11.726	261	62.34	24	4.256	365.7	0.234979		6
821	14	25		250	59.89	37.49	7.995	261	59.11	23.41	3.381	256.8	0.217654		6
822	14	25		252	61.01	38.36	10.977	264	62.1	24.9	3.803	332.5	0.220449		6
823	14	25		264	56.78	36.95	10.297	275	58.08	22.87	3.23	231.6	0.193696		6
824	14	25		269	53.54	31.76	9.078	280	51.65	19.35	2.967	163.9	0.177634		6
825	14	25		284	49.79	24.45	5.891	289	48.27	18.81	2.697	122.9	0.154477		6
826	14	25		289	61.21	32.66	9.861	297	61.48	22.25	3.736	309.3	0.192234		6
827	14	25		293	58.88	35.46	11.037	305	50.48	18.24	4.489	376.6	0.181399		6
828	14	25		310	59.49	38.06	10.998	324	53.03	19.1	4.56	329.6	0.173234		6
829	14	25		314	56.65	31.87	8.564	324	55.75	22.13	3.239	223.3	0.161726		6
830	14	25		330	56.14	30.44	7.882	336	56.24	22.71	3.262	239.2	0.152136		6
831	14	25		333	56.46	35.37	11.8	353	56.39	22.52	3.235	215.2	0.151718		6
832	14	25		340	47.68	26.17	7.463	353	50.06	18.34	2.502	124.5	0.122162		6
833	14	25		348	51.02	28.69	10.6	361	55.33	21.24	3.399	228.4	0.129091		6
834	14	25		362	59.91	36.76	10.917	378	52.62	19.95	4.298	332.6	0.149042		6
835	14	25		391	56.31	35.33	12.003	401	59.18	23.81	3.744	289.3	0.128411		6
