# Supplementary material for: Genetic parameters and quantitative trait loci analysis associated with body size and timing at metamorphosis into glass eels in captive-bred Japanese eels (Anguilla japonica)
Source: PLoS One. 2018 Aug 29;13(8):e0201784. doi: 10.1371/journal.pone.0201784 (PMC6114518; doi:10.1371/journal.pone.0201784)
Supplement: S5 Table — (XLSX) [file pone.0201784.s005.xlsx]

## Sheet: Table
Marker name	Ajp-s20574	Ajp-s21043	Ajp-s20852	Ajp-s20920	Ajp-s21134	Ajp-s20579	Ajp-s20720	Ajp-s21167	Ajp-s21263	Ajp-s20752	Ajp-s20317	Ajp-s20880	Ajp-s21135	Ajp-s20836	Ajp-s20855	Ajp-s20928	Ajp-s20377	Ajp-s20437	Ajp-s20160	Ajp-s20607	Ajp-s20957	Ajp-s20891	Ajp-s20343	Ajp-s21217	Ajp-s21117	Ajp-s20171	Ajp-s21196	Ajp-s20316	Ajp-s20345	Ajp-s20421	Ajp-s20094	Ajp-s21170	Ajp-s20876	Ajp-s21280	Ajp-s21077	Ajp-s20290	Ajp-s20697	Ajp-s21145	Ajp-s20397	Ajp-s21160	Ajp-s21225	Ajp-s20288	Ajp-s21174	Ajp-s20435	Ajp-s20716	Ajp-s20552	Ajp-s20312	Ajp-s20119	Ajp-s21272
Segregation type	<abxcd>	<lmxll>	<lmxll>	<lmxll>	<nnxnp>	<efxeg>	<efxeg>	<nnxnp>	<lmxll>	<efxeg>	<efxeg>	<nnxnp>	<nnxnp>	<efxeg>	<nnxnp>	<lmxll>	<nnxnp>	<nnxnp>	<nnxnp>	<lmxll>	<lmxll>	<nnxnp>	<efxeg>	<lmxll>	<lmxll>	<abxcd>	<abxcd>	<nnxnp>	<nnxnp>	<efxeg>	<abxcd>	<efxeg>	<nnxnp>	<efxeg>	<efxeg>	<lmxll>	<efxeg>	<nnxnp>	<efxeg>	<nnxnp>	<efxeg>	<lmxll>	<lmxll>	<efxeg>	<lmxll>	<efxeg>	<nnxnp>	<lmxll>	<lmxll>
LG	1	1	1	1	1	1	1	1	1	1	1	1	1	1	1	1	1	1	1	1	1	1	1	1	1	1	1	1	1	1	1	1	1	1	1	1	1	1	1	1	1	1	1	1	1	1	1	1	1
Map position (cM)
Consensus	0	0	5.837	7.894	19.386	20.568	24.881	25.923	35.008	37.427	37.909	38.12	38.12	38.759	43.993	44.817	45.645	45.645	45.645	46.749	46.749	47.407	47.897	47.897	47.94	47.94	50.388	50.388	50.388	50.599	52.967	53.662	53.662	53.662	53.873	53.873	53.873	55.869	59.879	60.734	60.734	60.952	60.952	67.863	67.863	69.294	69.294	70.35	73.094
Female	0	0	4.85	6.559	--	17.09	23.57	--	31.099	32.898	33.42	--	--	33.42	--	40.159	--	--	--	42.307	42.307	--	43.584	43.584	43.584	43.584	48.434	--	--	48.434	53.17	54.561	--	54.561	54.561	54.561	54.561	--	65.302	--	67.014	67.436	67.436	80.849	80.849	83.711	--	85.713	90.913
Male	0	--	--	--	22.664	24.046	26.193	27.502	--	41.956	42.399	42.821	42.821	44.097	48.744	--	50.21	50.21	50.21	--	--	51.775	52.209	--	--	52.295	52.342	52.342	52.342	52.764	52.764	52.764	52.764	52.764	53.186	--	53.186	53.608	54.455	54.455	54.455	--	--	54.877	--	54.877	54.877	--	--
Progeny ID
1	--	ll	ll	lm	np	--	ee	--	ml	ef	fe	nn	nn	--	--	ll	pn	nn	np	ll	ml	--	fe	ml	ll	--	--	nn	nn	ee	ac	--	np	fe	--	ll	--	nn	--	pn	eg	ll	ml	--	ll	--	nn	--	ll
2	ad	ll	ll	lm	nn	eg	eg	pn	lm	ef	fe	nn	nn	ge	np	ll	np	nn	pn	ll	lm	np	ef	ml	ll	cb	bd	nn	nn	ee	ca	fe	pn	ef	fg	ll	gf	nn	ge	np	ge	ll	lm	ee	ll	fg	nn	lm	ll
3	ca	ll	ll	lm	np	fe	fe	nn	lm	ef	ef	nn	nn	ge	pn	ll	pn	nn	pn	ll	ml	--	fe	ml	ll	cb	db	nn	nn	ee	ac	fe	np	ef	fg	ll	gf	nn	gf	pn	fg	ml	ll	ef	ml	ge	nn	ll	lm
4	cb	lm	ml	ll	pn	ee	ee	nn	lm	fe	fe	nn	nn	ge	np	ll	np	nn	np	ll	lm	pn	ef	ml	ll	cb	bd	nn	nn	ee	ca	ef	np	ef	gf	ll	gf	nn	eg	np	fg	lm	ll	ef	lm	ge	nn	ll	ml
5	ad	ll	ll	ml	nn	gf	fg	np	ll	ee	ee	nn	nn	fg	pn	lm	pn	nn	pn	ml	ll	pn	ee	ll	ml	ca	da	nn	nn	fe	cb	ee	pn	ee	eg	ml	ge	nn	fg	pn	gf	ml	ll	ef	lm	gf	nn	lm	ll
6	db	ml	ll	ml	--	ef	fe	nn	ll	eg	ge	pn	pn	ef	nn	lm	nn	pn	nn	ml	ll	nn	eg	ll	ml	da	ac	np	np	fg	bd	ge	nn	eg	ee	ml	ee	pn	ef	nn	fe	lm	ll	gf	lm	ee	pn	ll	ml
7	db	ml	--	ll	pn	ee	ee	nn	lm	fg	gf	--	np	ee	nn	ll	nn	np	nn	ll	ml	nn	gf	ml	ll	db	bc	np	pn	eg	da	fg	nn	gf	fe	ll	ef	pn	ee	nn	ee	ll	lm	eg	ll	fe	pn	ml	ll
8	db	ml	ml	ll	nn	eg	ge	np	--	fe	fe	nn	nn	eg	--	lm	pn	nn	pn	ml	ll	np	ee	ll	lm	ca	ad	nn	nn	fe	bc	ee	pn	ee	ge	lm	eg	nn	fg	np	gf	lm	ll	fe	lm	ge	nn	ll	lm
9	bd	ml	ml	ll	nn	eg	ge	np	lm	fe	fe	nn	nn	eg	pn	ll	pn	nn	pn	ll	ml	np	fe	ml	ll	cb	bd	nn	nn	ee	ac	fe	pn	fe	fg	ll	gf	nn	eg	pn	eg	ll	lm	ee	ll	gf	nn	lm	ll
10	bc	lm	--	ll	pn	ee	ee	nn	ml	gf	gf	--	pn	ee	nn	ll	nn	pn	nn	ll	lm	nn	fg	ml	ll	db	cb	np	np	eg	ad	fg	nn	gf	fe	ll	fe	np	ee	nn	ee	ll	ml	ge	ll	ee	np	ll	ml
11	ac	ll	ll	ml	pn	ef	ef	nn	ll	ee	ee	nn	nn	fg	np	lm	np	nn	np	ml	ll	pn	ee	ll	ml	ac	ad	nn	nn	ef	cb	ee	np	ee	eg	ml	eg	nn	fg	np	gf	ml	ll	ef	ml	ge	nn	ml	ll
12	ca	ll	ll	ml	nn	gf	gf	pn	ll	ee	ee	nn	nn	fg	pn	lm	pn	nn	np	lm	ll	np	ee	ll	lm	ac	ad	nn	nn	ef	bc	ee	pn	ee	ge	ml	eg	nn	gf	np	fg	lm	ll	fe	ml	eg	nn	ll	ml
13	da	ll	ll	ml	nn	gf	ge	nn	lm	gf	gf	pn	pn	ee	nn	ll	nn	np	nn	ll	ml	nn	gf	ml	ll	db	cb	pn	pn	eg	ad	fg	nn	gf	ef	ll	fe	pn	ee	nn	ee	ll	ml	gf	lm	ee	np	ll	ml
14	ac	ll	ll	ml	np	fe	fe	nn	ll	ge	ge	np	np	ef	nn	ml	nn	pn	nn	lm	ll	nn	ge	ll	lm	da	ac	np	np	gf	bd	--	nn	ge	ee	lm	ee	np	ef	nn	fe	ml	ll	ge	ll	ef	pn	ml	ll
15	db	lm	lm	ll	nn	eg	ge	np	lm	fg	fg	--	np	ee	nn	ll	nn	pn	nn	ll	lm	nn	gf	lm	ll	bd	bc	np	np	ge	ad	gf	nn	gf	fe	ll	ef	np	ee	nn	ee	ll	ml	eg	ll	fe	np	ml	ll
16	ca	ll	ll	ml	np	ef	ef	nn	ml	gf	fg	pn	np	ee	nn	ll	nn	np	nn	ll	lm	nn	fg	lm	ll	bd	cb	np	np	ge	da	fg	nn	gf	fe	ll	fe	pn	ee	nn	ee	ll	ml	fg	ml	ee	np	ll	ml
17	ad	ll	ll	ml	nn	gf	gf	np	ll	ee	ee	nn	nn	fg	pn	lm	pn	nn	np	lm	ll	--	ee	ll	ml	ca	ad	nn	nn	fe	bc	ee	pn	ee	eg	ml	eg	nn	gf	pn	fg	lm	ll	ef	ml	eg	nn	ll	lm
18	ca	ll	ll	ll	pn	ee	ee	nn	ml	fg	fg	--	pn	ee	nn	ll	nn	pn	nn	ll	lm	nn	gf	lm	ll	bd	cb	pn	pn	eg	da	gf	nn	gf	ef	ll	ef	pn	ee	nn	ee	ll	lm	ge	ll	ef	pn	lm	ll
19	--	lm	--	ll	nn	ge	eg	np	lm	fe	fe	nn	nn	ge	np	ll	pn	nn	np	ll	lm	pn	fe	ml	ll	--	bd	--	nn	ee	ac	fe	np	ef	fe	ll	fe	pn	ee	nn	ee	ll	ml	ge	ll	fe	pn	ml	ll
20	ad	ll	ml	ll	nn	--	--	pn	lm	fe	ef	np	--	eg	--	ll	np	nn	np	ll	lm	nn	--	ml	ll	--	bd	nn	nn	ee	ac	fe	pn	fe	gf	--	--	--	ge	--	ge	ll	ml	--	ll	--	--	ll	--
21	ad	ll	ll	ml	nn	gf	fg	np	ll	ee	ee	nn	nn	fg	np	lm	pn	nn	pn	lm	ll	pn	ef	ml	ll	cb	bd	nn	nn	ee	ac	ef	pn	ef	gf	ll	fg	nn	eg	pn	eg	ll	ml	ee	ll	gf	nn	lm	ll
22	cb	ml	ml	ll	np	ee	ee	nn	lm	gf	gf	--	pn	ee	nn	ll	nn	pn	nn	ll	lm	nn	fg	lm	ll	bd	bc	pn	pn	ge	db	eg	nn	ge	ee	ml	ee	np	ef	nn	ef	ml	ll	gf	ml	ee	np	ll	ll
23	bc	ml	lm	ll	pn	ee	ee	nn	ml	--	gf	pn	pn	ee	--	ll	nn	pn	nn	ml	ll	nn	ge	ll	lm	--	--	np	np	--	--	ge	nn	eg	--	lm	--	np	fe	nn	ef	ml	ll	fg	lm	--	pn	--	lm
24	bd	lm	ml	ll	nn	ge	ge	pn	ml	ef	ef	nn	nn	eg	pn	ll	pn	nn	pn	ll	lm	pn	ef	lm	ll	bc	db	nn	nn	ee	bc	ee	np	ee	eg	lm	eg	nn	fg	np	gf	lm	ll	ef	lm	ge	nn	ll	lm
25	ac	ll	ll	ml	pn	fe	fe	np	ll	ee	ee	nn	nn	fg	pn	lm	pn	nn	pn	ll	lm	np	ef	lm	ll	bc	bd	nn	nn	ee	ca	fe	pn	ef	fg	--	fg	nn	ge	pn	eg	ll	ml	ee	ll	fg	nn	lm	lm
26	bd	ml	lm	ll	nn	eg	eg	np	ml	ef	ef	nn	nn	ge	np	ll	np	nn	pn	ll	lm	pn	fe	lm	ll	bc	bd	nn	nn	ee	ac	fe	np	ef	fg	ll	fg	nn	eg	pn	ge	ll	ml	ee	ll	fg	nn	ml	ll
27	db	ml	ml	ll	nn	eg	ge	pn	lm	ef	ef	nn	nn	eg	pn	ll	np	nn	np	ll	lm	pn	ef	lm	ll	bc	bd	nn	nn	ee	ca	fe	pn	fe	fg	ll	fg	nn	ge	pn	ge	ll	ml	ee	ll	gf	nn	lm	ll
28	ac	ll	ll	lm	pn	ef	fe	nn	--	eg	ge	pn	pn	fe	pn	ll	pn	nn	pn	ll	lm	np	ef	lm	ll	bc	bd	nn	nn	ee	ca	ef	pn	ef	gf	ll	gf	nn	ge	pn	ge	ll	lm	ee	ll	fg	nn	lm	ll
29	bc	ml	ml	ll	np	ee	ee	nn	ml	ef	fe	nn	nn	ge	np	ll	np	nn	np	ll	ml	np	ef	lm	ll	cb	db	nn	nn	ee	ca	ef	pn	fe	gf	ll	fg	nn	eg	pn	ge	ll	lm	fe	lm	eg	nn	ll	ml
30	ac	ll	ml	ll	nn	ge	eg	pn	ml	fe	fe	nn	nn	ge	np	ll	pn	nn	np	ll	lm	--	fe	lm	ll	cb	bd	nn	nn	ee	bc	ee	np	ee	ge	ml	ge	nn	gf	pn	gf	lm	ll	fe	lm	ge	nn	ll	ml
31	ad	ll	ll	lm	nn	gf	fg	pn	ll	--	ee	nn	nn	fg	pn	lm	nn	np	nn	ml	ll	nn	ge	ll	ml	da	ca	np	np	fg	bd	eg	nn	eg	--	ml	ee	np	fe	nn	fe	ml	ll	gf	lm	ee	np	ll	lm
32	ad	ll	ll	lm	nn	gf	fg	np	ll	--	ee	nn	nn	fg	np	lm	np	nn	np	lm	ll	pn	ee	ll	ml	ca	ad	nn	nn	fe	cb	ee	pn	ee	ge	ml	eg	nn	ge	np	eg	ll	ml	ee	ll	fg	nn	lm	ll
33	bc	ml	ml	ll	nn	eg	eg	pn	lm	ef	ef	nn	nn	eg	np	ll	np	nn	pn	ll	lm	np	ef	lm	ll	--	da	nn	nn	ef	bc	ee	pn	ee	ge	lm	ge	nn	fg	pn	gf	lm	ll	ef	ml	eg	nn	ll	ml
34	cb	lm	ll	lm	np	ef	ef	nn	ll	eg	--	pn	pn	fe	nn	ml	nn	pn	nn	ml	ll	nn	eg	ll	ml	da	cb	np	pn	eg	da	gf	nn	gf	ef	ll	ef	pn	ee	nn	ee	ll	ml	eg	ll	fe	np	lm	ll
35	bc	lm	lm	ll	np	fe	fe	nn	ll	eg	eg	pn	np	ef	nn	lm	nn	np	nn	ml	ll	nn	eg	ll	ml	--	ac	pn	np	gf	db	ge	nn	ge	ee	lm	ee	np	ef	nn	fe	ml	ll	fg	lm	ee	pn	ll	ll
36	cb	ml	lm	ll	pn	ef	fe	nn	ll	ee	ee	nn	nn	fg	pn	ml	np	nn	np	lm	ll	pn	ee	ll	ml	ca	ad	nn	nn	fe	cb	ee	np	ee	ge	ml	ge	nn	gf	pn	fg	lm	ll	ef	ml	eg	nn	ll	ll
37	ad	ll	ll	ml	nn	eg	eg	pn	ml	gf	gf	pn	np	ee	nn	ll	nn	np	nn	ll	lm	nn	gf	ml	ll	db	bc	np	np	ge	da	gf	nn	gf	fe	ll	ef	pn	ee	nn	ee	ll	lm	fg	ml	ee	pn	ll	ml
38	ca	ll	ll	lm	nn	gf	fg	np	ll	ee	ee	nn	nn	gf	pn	ll	pn	nn	pn	ll	ml	np	ef	lm	ll	bc	bd	nn	nn	ee	ca	fe	pn	ef	gf	ll	fg	nn	eg	pn	ge	ll	ml	ee	ll	gf	nn	ml	ll
39	bd	lm	lm	ll	nn	eg	eg	np	ll	eg	--	pn	np	fe	nn	ml	nn	pn	nn	ml	ll	nn	ge	ll	ml	ad	ca	pn	np	gf	bd	eg	nn	eg	ee	lm	ee	np	ee	nn	ee	ll	ml	ge	ll	fe	np	ml	ll
40	bd	lm	lm	ll	nn	ge	ge	pn	ml	fe	fe	nn	nn	eg	pn	ll	np	nn	pn	ll	ml	np	fe	lm	--	--	db	nn	nn	ee	--	fe	pn	ef	--	ll	fg	nn	eg	pn	ge	ll	lm	ee	ll	fg	nn	lm	ll
41	ad	ll	ll	lm	pn	ef	ef	nn	ll	ge	ge	np	pn	ef	nn	lm	nn	pn	nn	lm	ll	nn	eg	ll	ml	da	ac	pn	pn	fg	db	eg	nn	ge	ee	ml	ee	pn	ef	nn	fe	ml	ll	gf	ml	ee	pn	ll	lm
42	ad	ll	ll	lm	nn	gf	fg	np	ll	ee	ee	nn	nn	fg	np	ml	np	nn	pn	ml	ll	pn	ee	ll	lm	ac	da	nn	nn	ef	cb	ee	pn	ee	ge	ml	ge	nn	fg	np	fg	lm	ll	ef	ml	eg	nn	ll	ml
43	bc	lm	ml	ll	pn	ee	ee	nn	lm	fg	fg	pn	pn	ee	nn	ll	nn	np	nn	ll	lm	nn	fg	ml	--	--	cb	np	np	ge	--	gf	nn	gf	fe	ll	fe	pn	ee	nn	ee	ll	ml	fg	ml	ee	np	ll	lm
44	ad	ll	ll	ml	nn	gf	fg	pn	ll	ee	ee	nn	nn	gf	pn	ml	--	nn	pn	lm	ll	pn	ee	ll	ml	ca	--	nn	nn	ef	bc	ee	pn	ee	ge	lm	eg	nn	fg	np	fg	lm	ll	ef	ml	eg	nn	ll	ml
45	cb	lm	ml	ll	--	ee	ef	nn	ll	ge	eg	pn	np	fe	nn	ml	nn	np	nn	ml	ll	nn	eg	ll	lm	ad	ca	np	np	fg	bd	eg	nn	eg	ee	ml	ee	np	ee	nn	ee	ll	lm	eg	ll	ef	pn	ml	ll
46	bc	lm	ll	ml	np	ef	ef	nn	ll	ge	--	np	np	ef	nn	ml	nn	pn	nn	ml	ll	nn	eg	ll	lm	da	ac	np	pn	gf	bd	ge	nn	eg	ee	lm	ee	np	ef	nn	ef	ml	ll	fg	ml	ee	pn	ll	ml
47	--	ll	ll	ml	nn	--	gf	pn	ll	--	--	nn	nn	--	np	lm	np	nn	pn	lm	ll	np	ee	ll	ml	ac	--	nn	nn	ef	bc	--	pn	ee	ge	lm	ge	nn	ge	np	eg	ll	ml	ee	ll	fg	nn	lm	ll
48	cb	lm	lm	ll	np	--	--	nn	lm	--	fg	pn	pn	ee	nn	ll	nn	pn	nn	ll	lm	nn	fg	lm	ll	db	bc	pn	np	ge	db	eg	nn	eg	--	lm	ee	np	ef	nn	ef	ml	ll	gf	lm	ee	pn	ll	ml
49	ad	ll	ll	ml	nn	fg	--	np	--	--	ee	nn	nn	gf	np	ml	pn	nn	pn	lm	ll	np	ee	ll	lm	ca	da	nn	nn	fe	bc	ee	pn	ee	--	ml	ge	nn	fg	np	gf	lm	ll	fe	lm	eg	nn	ll	lm
50	ac	ll	ll	lm	np	fe	fe	nn	ll	ge	eg	np	np	fe	nn	lm	nn	pn	nn	ml	ll	nn	ge	ll	--	da	ca	np	pn	gf	bd	eg	nn	eg	ee	lm	ee	pn	fe	nn	ef	ml	ll	gf	lm	ee	np	ll	ml
51	da	ll	ll	lm	nn	fg	ge	np	lm	fe	ef	nn	nn	ge	pn	ll	pn	nn	np	ll	lm	pn	fe	lm	ll	bc	bd	nn	nn	ee	--	ef	pn	fe	gf	ll	fg	nn	ge	np	ge	ll	lm	ee	ll	fg	nn	lm	ll
52	cb	ml	ml	ll	pn	ee	ge	pn	lm	fe	ef	nn	nn	ge	pn	ll	pn	nn	pn	ll	lm	np	fe	ml	ll	cb	db	nn	nn	ee	ac	fe	pn	ef	gf	ll	gf	nn	ge	pn	ge	ll	ml	ee	ll	fg	nn	ml	ll
53	cb	ml	--	ll	nn	eg	ge	np	ml	ef	fe	nn	nn	ge	np	ll	np	nn	np	ll	ml	np	ef	lm	ll	cb	db	nn	nn	ee	ca	ef	np	ef	fg	ll	fg	nn	eg	pn	eg	ll	lm	ee	ll	gf	nn	lm	ll
54	cb	lm	ll	ml	np	fe	fe	nn	ll	ge	eg	pn	np	fe	nn	ml	nn	np	nn	lm	ll	nn	eg	ll	ml	ad	ac	pn	pn	gf	bd	ge	nn	eg	ee	lm	ee	pn	ef	nn	fe	lm	ll	gf	ml	ee	np	ll	lm
55	ca	ll	ll	ml	np	ef	fe	nn	ll	eg	eg	pn	np	fe	nn	ll	nn	np	nn	ll	lm	nn	fg	ml	ll	bd	cb	pn	pn	ge	da	gf	nn	fg	fe	ll	ef	pn	ee	nn	ee	ll	lm	ge	ll	fe	pn	ml	ll
56	ac	ll	ll	ml	pn	ee	ee	nn	ml	fg	gf	--	pn	ee	nn	ll	nn	np	nn	ll	lm	nn	fg	ml	ll	db	bc	pn	np	ge	da	gf	nn	fg	fe	--	fe	np	ee	nn	ee	ll	lm	eg	ll	ef	pn	lm	ll
57	cb	ml	ml	ll	np	ee	ee	nn	ml	fg	fg	--	pn	ee	nn	ll	nn	np	nn	ll	ml	nn	gf	ml	ll	bd	cb	pn	np	eg	ad	gf	nn	gf	fe	ll	fe	pn	ge	pn	ge	ll	lm	ee	ll	fg	nn	lm	ll
58	cb	ml	ml	ll	pn	ee	ee	nn	ll	eg	ge	np	pn	fe	nn	lm	nn	np	nn	ml	ll	nn	eg	ll	lm	da	ac	np	np	gf	db	eg	nn	ge	ee	ml	ee	pn	ef	nn	fe	ml	ll	gf	lm	ee	pn	ll	ml
59	bd	lm	ml	lm	np	ef	ef	nn	ll	ge	ge	pn	pn	fe	nn	lm	nn	np	nn	lm	ll	nn	ge	ll	ml	ad	ca	pn	pn	gf	db	ge	nn	ge	ee	lm	ee	pn	ef	nn	ef	ml	ll	ge	ll	ef	pn	ml	ll
60	bc	lm	lm	ll	pn	ee	ee	nn	ml	fe	fe	nn	nn	ge	np	ll	np	nn	pn	ll	ml	--	fe	lm	ll	cb	bd	nn	nn	ee	ca	fe	np	ef	fg	ll	gf	nn	eg	np	ge	ml	ll	ef	ml	eg	nn	ll	lm
61	ca	ll	ll	ml	np	ef	fe	nn	ll	eg	ge	pn	np	ef	nn	ml	nn	pn	nn	lm	ll	--	ee	ll	lm	ca	ad	nn	nn	fe	cb	ee	np	ee	eg	lm	eg	nn	gf	np	gf	lm	ll	fe	lm	ge	nn	ll	ml
62	ca	ll	ll	ml	pn	ef	fe	nn	ll	eg	ge	pn	pn	ef	nn	lm	nn	np	nn	ml	ll	nn	ge	ll	ml	ad	ac	pn	np	fg	bd	eg	nn	ge	ee	lm	ee	np	fe	nn	ef	ml	ll	fg	lm	ee	np	ll	ml
63	db	ml	ml	ll	--	eg	ge	np	ml	fe	ef	nn	nn	ge	pn	ml	pn	nn	pn	ml	ll	np	ee	ll	lm	ac	da	nn	nn	ef	cb	ee	pn	ee	eg	ml	eg	nn	fg	np	fg	ml	ll	fe	ml	eg	nn	ll	ll
64	bd	ml	ml	ll	nn	ge	eg	pn	--	ef	ef	nn	nn	ge	pn	ll	np	nn	np	ll	lm	pn	fe	ml	ll	--	bd	nn	nn	ee	ac	fe	pn	ef	gf	ll	fg	nn	eg	np	eg	ll	ml	ee	ll	fg	nn	lm	--
65	da	ll	ll	ml	pn	fe	ef	nn	ll	eg	eg	np	np	fe	nn	ml	nn	--	nn	lm	ll	nn	ge	ll	lm	ad	ac	pn	pn	gf	db	eg	nn	ge	ee	--	ee	pn	ef	nn	fe	lm	ll	gf	ml	ee	pn	ll	lm
66	ca	ll	ll	ml	--	fe	ef	pn	ll	ee	ee	nn	nn	fg	np	ll	--	nn	np	ll	ml	np	ef	lm	ll	cb	db	nn	nn	ee	ca	ef	np	ef	gf	ll	fg	nn	ge	np	ge	ll	lm	ef	lm	eg	nn	ll	lm
67	ac	ll	ll	ml	pn	fe	ef	nn	ml	gf	fg	pn	pn	ee	nn	ll	nn	pn	nn	ll	lm	nn	fg	lm	ll	db	bc	np	np	eg	da	fg	nn	gf	fe	ll	ef	np	ee	nn	ee	ll	lm	eg	ll	ef	np	ml	ll
68	ad	ll	ll	lm	--	fg	fg	np	ll	ee	ee	nn	nn	fg	--	ml	np	nn	np	ml	ll	--	ee	ll	lm	ac	--	nn	nn	ee	ac	fe	np	ef	fg	ll	fg	nn	ge	pn	ge	ll	ml	ee	ll	gf	nn	ml	ll
69	db	lm	ml	ll	--	ge	eg	np	--	fe	ef	nn	nn	ge	pn	ll	pn	nn	np	ll	lm	np	fe	lm	ll	bc	db	nn	nn	ee	ac	ef	pn	ef	gf	ll	gf	nn	ge	pn	ge	ll	ml	fe	lm	ge	nn	ll	ml
70	ac	ll	ll	lm	pn	ef	ef	nn	ll	ge	eg	np	pn	gf	--	ml	np	nn	pn	lm	ll	--	ee	ll	lm	ac	da	nn	nn	ef	bc	ee	np	ee	ge	ml	ge	nn	fg	np	gf	lm	ll	ef	lm	ge	nn	ll	--
71	ac	ll	ll	ml	np	ee	ee	nn	lm	fe	ef	nn	nn	eg	np	ll	np	nn	np	ll	ml	np	fe	ml	ll	bc	db	nn	nn	ee	ca	fe	pn	fe	gf	ll	gf	nn	eg	np	eg	ll	ml	ee	ll	gf	nn	ml	ll
72	ac	ll	ll	lm	np	ef	ef	nn	ll	ee	ee	nn	nn	gf	pn	ml	np	nn	pn	lm	ll	np	ee	ll	ml	ca	ad	nn	nn	fe	cb	ee	np	ee	ge	ml	eg	nn	fg	np	gf	ml	ll	ee	ll	gf	nn	lm	ll
73	ac	ll	ll	lm	nn	gf	gf	pn	ll	ee	ee	nn	nn	fg	pn	ml	np	nn	pn	lm	ll	pn	ee	ll	lm	ca	da	nn	nn	ef	ac	fe	np	fe	fg	ll	gf	nn	ge	np	eg	ll	lm	ee	ll	gf	nn	ml	ll
74	bc	lm	ml	ll	np	ee	ee	nn	ml	gf	fg	--	pn	ee	nn	ll	nn	pn	nn	ll	lm	nn	fg	lm	ll	db	cb	np	pn	ge	ad	gf	nn	fg	fe	ll	ef	pn	ee	nn	ee	ll	ml	ge	ll	fe	np	ml	ll
75	ac	ll	ll	ml	np	fe	fe	nn	lm	fg	fg	--	np	ee	nn	ll	nn	np	nn	ll	lm	nn	fg	ml	ll	bd	bc	np	np	eg	da	gf	nn	fg	ef	ll	ef	np	ee	nn	ee	ll	ml	fg	ml	ee	np	ll	lm
76	bc	lm	ml	ll	pn	ee	ee	nn	ml	fg	fg	pn	np	ee	nn	ll	nn	pn	nn	ll	ml	nn	gf	ml	ll	bd	ca	np	pn	gf	db	eg	nn	ge	ee	ml	ee	pn	fe	nn	ef	ml	ll	fg	lm	ee	pn	ll	ml
77	ad	ll	ll	lm	nn	gf	fg	pn	ll	--	ee	nn	nn	gf	np	ml	np	nn	np	lm	ll	nn	fg	lm	ll	bd	bc	np	np	ge	da	fg	nn	gf	ef	ll	ef	np	ee	nn	ee	ll	lm	eg	ll	fe	np	lm	ll
78	da	ll	ll	lm	nn	fg	fg	np	ll	ee	ee	nn	nn	fg	np	lm	nn	pn	nn	ll	lm	nn	gf	ml	ll	db	bc	np	pn	ge	ad	gf	nn	gf	fe	ll	fe	np	ee	nn	ee	ll	lm	eg	ll	ef	pn	ml	ll
79	bd	ml	ml	ll	nn	eg	ge	pn	--	fe	ef	nn	nn	ge	np	ll	np	nn	pn	ll	ml	np	fe	lm	ll	cb	db	--	nn	ee	ca	ef	np	fe	gf	ll	gf	nn	eg	np	eg	ll	lm	ee	ll	fg	nn	lm	ll
80	ad	ll	ll	ml	--	ef	ef	nn	lm	gf	gf	--	np	ee	nn	ll	nn	np	nn	ll	ml	nn	gf	lm	ll	bd	cb	--	np	eg	ad	gf	nn	gf	ef	ll	fe	pn	ee	nn	ee	ll	ml	eg	ll	ef	np	ml	ml
81	ad	ll	ll	ml	nn	fg	fg	pn	ll	ge	ge	pn	np	fe	nn	ll	nn	np	nn	ll	ml	nn	fg	ml	ll	bd	cb	np	pn	ge	da	gf	nn	fg	ef	ll	fe	pn	ee	nn	ee	ll	lm	gf	ml	ee	np	ll	lm
82	bd	ml	ml	ll	nn	ge	ge	np	lm	fg	fg	--	np	ee	nn	ll	nn	np	nn	ll	ml	nn	fg	ml	ll	db	bc	pn	np	eg	da	gf	nn	fg	fe	ll	fe	np	ee	nn	ee	ll	lm	ge	ll	fe	pn	lm	ll
83	da	ll	ll	ml	nn	gf	gf	pn	ll	ee	ee	nn	nn	gf	pn	ml	np	nn	np	ml	ll	np	ee	ll	ml	ca	ad	nn	nn	fe	bc	ee	pn	ee	eg	ml	eg	nn	gf	np	fg	lm	ll	ef	ml	ge	nn	ll	lm
84	ac	ll	ll	ml	pn	ge	eg	pn	lm	fe	fe	nn	nn	eg	pn	ll	np	nn	pn	ll	lm	np	ef	ml	ll	bc	bd	nn	nn	ee	ac	ef	np	fe	gf	ll	fg	nn	eg	np	eg	ll	lm	ef	ml	ge	nn	ll	ml
85	db	ml	lm	ll	pn	ee	ee	nn	lm	fg	gf	--	np	ee	--	ll	nn	pn	nn	ll	lm	nn	fg	lm	--	bd	bc	pn	np	ge	ad	fg	nn	fg	ef	ll	ef	pn	ee	nn	ee	ll	ml	eg	ll	fe	np	--	ll
86	bd	lm	lm	ll	--	ge	eg	np	lm	fe	ef	nn	nn	ge	pn	ll	np	nn	pn	ll	ml	np	fe	ml	ll	bc	bd	nn	nn	ee	ca	ef	np	fe	gf	ll	fg	pn	ee	nn	ee	ll	lm	eg	ll	ef	np	--	ll
87	ca	ll	ll	ml	nn	gf	fg	pn	ll	ee	ee	nn	nn	gf	np	ml	np	nn	np	ml	ll	np	ee	ll	lm	ca	da	nn	nn	fe	bc	ee	np	ee	eg	lm	eg	nn	fg	np	gf	ml	ll	ef	ml	eg	nn	ll	lm
88	cb	lm	--	ll	nn	gf	gf	pn	ll	ee	ee	nn	nn	fg	pn	ml	np	nn	np	lm	ll	np	ee	ll	lm	ac	ad	nn	nn	ef	bc	ee	np	ee	eg	lm	eg	nn	fg	pn	fg	ml	ll	fe	lm	eg	nn	ll	ml
89	db	ml	lm	ll	nn	ee	ee	nn	lm	--	ge	np	np	ef	nn	lm	nn	pn	nn	lm	ll	nn	eg	ll	lm	ad	ca	np	pn	fg	db	ge	nn	ge	--	lm	ee	pn	ef	nn	ef	ml	ll	fg	ml	ee	pn	ll	ml
90	db	ml	ml	ll	nn	eg	ge	np	--	ee	ee	nn	nn	fg	np	lm	pn	nn	np	lm	ll	pn	ee	ll	lm	ca	da	nn	nn	ef	cb	ee	np	ee	eg	ml	ge	nn	fg	np	gf	ml	ll	fe	ml	eg	nn	ll	ml
91	db	ml	lm	ll	nn	eg	eg	np	--	ef	ef	nn	nn	ge	pn	ll	np	nn	pn	ll	lm	pn	ef	lm	ll	bc	bd	nn	nn	ee	ca	fe	pn	fe	fg	ll	gf	nn	eg	np	ge	ll	ml	ee	ll	gf	nn	ml	ll
92	db	ml	ml	ll	nn	eg	eg	np	ml	ef	fe	nn	nn	eg	pn	ll	pn	nn	pn	ll	ml	pn	ef	ml	ll	bc	bd	nn	nn	ee	ca	ef	pn	fe	fg	ll	gf	nn	fg	np	fg	lm	ll	ef	lm	ge	nn	ll	ml
93	ad	ll	ll	ml	pn	ef	fe	nn	ll	eg	eg	pn	np	ef	nn	ml	nn	pn	nn	ml	ll	nn	eg	ll	ml	da	--	np	pn	fg	db	ge	nn	ge	ee	ml	ee	np	fe	nn	fe	lm	ll	eg	ll	ef	np	ml	ll
94	cb	lm	ml	ll	nn	eg	ge	np	ml	fe	ef	nn	nn	ge	pn	ll	--	nn	np	ll	ml	np	ef	ml	ll	bc	bd	nn	nn	ee	ca	fe	pn	fe	fg	ll	fg	nn	ge	np	ge	ll	lm	ee	ll	gf	nn	lm	ll
95	bc	lm	lm	ll	pn	ee	ee	nn	ml	fe	fe	nn	nn	eg	np	ll	pn	nn	np	ll	ml	--	fe	ml	ll	bc	bd	nn	nn	ee	cb	ee	np	ee	ge	lm	eg	nn	gf	np	fg	ml	ll	fe	lm	eg	nn	ll	lm
96	ca	ll	ll	ml	np	gf	fg	np	ll	ee	ee	nn	nn	gf	pn	ml	pn	nn	pn	ll	ml	np	fe	ml	ll	bc	db	nn	nn	ee	ca	ef	np	ef	gf	ll	gf	nn	ge	np	eg	ll	ml	ee	ll	gf	nn	ml	lm
97	bd	lm	ll	ml	pn	fe	fe	nn	ll	ge	ge	pn	pn	ef	nn	lm	--	pn	nn	ml	ll	nn	ge	ll	ml	da	ac	np	pn	gf	bd	ge	nn	eg	ee	ml	ee	pn	ef	nn	fe	ml	ll	fg	ml	fe	pn	lm	ll
98	bd	lm	ml	ll	nn	ge	eg	pn	ml	fg	gf	np	np	ee	nn	ll	nn	pn	nn	ll	lm	nn	gf	lm	ll	bd	bc	--	np	eg	ad	gf	nn	fg	ef	ll	fe	pn	ee	nn	ee	ll	ml	fg	lm	ee	np	ll	lm
99	ca	ll	ll	lm	nn	fg	gf	np	ll	ee	ee	nn	nn	gf	--	ll	pn	nn	pn	ll	ml	--	fe	ml	ll	cb	bd	nn	nn	ee	ca	fe	np	ef	fg	ll	gf	nn	ge	pn	ge	ll	ml	ee	ll	fg	nn	ml	ll
100	ca	ll	ll	lm	np	ef	ef	nn	--	fe	fe	nn	nn	eg	np	ll	pn	nn	np	ll	ml	--	fe	ml	ll	bc	db	nn	nn	ee	ca	ef	np	ef	fg	ll	gf	nn	fg	pn	fg	ml	ll	fe	lm	eg	nn	ll	ml
101	bc	lm	ml	ll	nn	eg	eg	np	lm	fe	fe	nn	nn	eg	np	ll	pn	nn	np	ll	lm	pn	ef	ml	ll	bc	bd	nn	nn	ee	ac	ef	pn	fe	gf	ll	fg	nn	eg	pn	eg	ll	lm	ee	ll	gf	nn	ll	ml
102	db	lm	lm	ll	nn	ge	eg	pn	lm	ef	fe	nn	nn	eg	nn	ll	nn	np	nn	ll	ml	nn	gf	lm	ll	db	bc	pn	np	ge	ad	gf	nn	gf	fe	ll	fe	pn	ef	nn	fe	ml	ll	fg	lm	ee	pn	ll	lm
103	bd	lm	lm	ll	nn	ge	ge	pn	ml	fe	fe	nn	nn	ge	--	ll	np	nn	pn	ll	ml	pn	fe	lm	ll	cb	db	nn	nn	ee	ac	ef	pn	ef	fg	ll	gf	nn	eg	pn	eg	ll	ml	ee	ll	gf	nn	lm	ll
104	da	ll	ll	ml	nn	ge	eg	np	lm	fe	ef	nn	nn	eg	pn	ll	pn	nn	pn	ll	lm	pn	ef	ml	ll	bc	db	nn	nn	ee	ca	fe	pn	fe	fg	ll	fg	nn	eg	np	ge	ll	ml	ee	ll	fg	nn	lm	ll
105	bc	lm	lm	ll	np	ee	ee	nn	ll	eg	ge	np	np	ef	nn	ml	nn	pn	nn	ml	ll	nn	eg	ll	lm	da	ca	pn	np	fg	db	eg	nn	eg	ee	lm	ee	np	fe	nn	fe	lm	ll	fg	lm	ee	np	ll	lm
106	cb	lm	ml	ll	nn	eg	ge	pn	ml	fe	fe	nn	nn	eg	pn	ll	pn	nn	np	ll	ml	--	ef	lm	ll	cb	db	nn	nn	ee	ca	ef	pn	ef	gf	ll	gf	nn	ge	np	ge	ll	ml	fe	lm	ge	nn	ll	ml
107	da	ll	ll	lm	--	eg	eg	pn	--	fe	ef	nn	nn	ge	--	ll	--	--	pn	ll	lm	--	ef	ml	ll	cb	db	--	nn	ee	ac	ef	pn	fe	gf	--	fg	nn	ge	pn	eg	ll	lm	ef	lm	ge	nn	ll	ml
108	bc	lm	ml	ll	pn	ef	ef	nn	ll	eg	ge	np	pn	fe	nn	lm	nn	np	nn	ml	ll	nn	eg	ll	ml	da	cb	np	np	eg	ad	fg	nn	gf	ef	ll	ef	np	ee	nn	ee	ll	lm	eg	ll	ef	np	ml	ll
109	db	lm	ml	ll	nn	ge	gf	np	ll	ee	ee	nn	nn	fg	np	ml	pn	nn	pn	ml	ll	np	ee	ll	ml	ac	--	nn	nn	ef	cb	ee	np	ee	ge	lm	eg	nn	gf	pn	fg	lm	ll	ef	lm	ge	nn	ll	lm
110	bc	ml	ml	ll	pn	ee	ee	nn	lm	fg	fg	np	np	ee	nn	ml	nn	np	nn	ml	ll	nn	ge	ll	ml	da	ca	pn	np	gf	db	eg	nn	ge	ee	ml	ee	np	fe	nn	ef	ml	ll	fg	lm	ee	np	ll	lm
111	db	ml	lm	ll	nn	gf	fg	np	ll	ee	ee	nn	nn	gf	pn	lm	pn	nn	np	lm	ll	pn	ee	ll	ml	ca	da	nn	nn	fe	cb	ee	np	ee	ge	ml	eg	nn	gf	pn	gf	ml	ll	ef	ml	eg	nn	ll	ml
112	ac	ll	ll	ml	np	ef	ef	nn	ll	ge	--	np	pn	fe	nn	lm	nn	pn	nn	ml	ll	nn	eg	ll	--	da	ca	pn	pn	gf	bd	ge	nn	ge	ee	ml	ee	np	fe	nn	ef	ml	ll	gf	ml	ee	np	ll	lm
113	ca	ll	ll	ml	np	fe	ef	nn	ll	gf	gf	pn	pn	ee	np	ll	np	nn	np	ll	ml	pn	fe	ml	ll	cb	bd	nn	nn	ee	ca	ef	pn	ef	gf	ll	gf	nn	ge	pn	ge	ll	lm	ee	ll	gf	nn	ml	ll
114	ac	ll	lm	ll	--	ee	ee	nn	ml	fg	fg	pn	np	ee	--	ll	--	nn	np	ll	lm	pn	fe	ml	ll	cb	db	nn	nn	ee	ca	fe	np	ef	fg	ll	fg	nn	ge	np	ge	ll	ml	ee	ll	ge	nn	ll	ml
115	ac	ll	ll	ml	--	gf	gf	np	ll	ee	ee	nn	nn	gf	np	ml	pn	nn	np	lm	ll	pn	ee	ll	lm	ca	ad	nn	nn	ef	bc	ee	np	ee	eg	ml	ge	nn	fg	pn	gf	lm	ll	ee	ll	gf	nn	lm	ll
116	ad	ll	ll	lm	nn	fg	fg	np	ll	ee	ee	nn	nn	fg	np	lm	np	nn	pn	ml	ll	np	ee	ll	ml	ca	da	nn	nn	fe	cb	ee	pn	ee	ge	lm	eg	nn	fg	pn	gf	lm	ll	ef	ml	ge	nn	ml	ll
117	cb	lm	lm	ll	pn	ee	ee	nn	lm	fe	fe	nn	nn	eg	pn	ll	np	nn	np	ll	ml	pn	fe	lm	ll	cb	db	nn	nn	ee	ac	fe	pn	ef	fg	ll	gf	nn	eg	pn	ge	ll	ml	ee	ll	gf	nn	lm	ll
118	cb	ml	lm	ll	np	ee	ee	nn	ll	ge	--	pn	np	fe	nn	ml	nn	np	nn	ml	ll	nn	ge	ll	ml	da	ac	pn	np	gf	db	ge	nn	ge	ee	ml	ee	np	ef	nn	fe	lm	ll	fg	ml	ef	np	--	ll
119	da	ll	ll	ml	pn	ee	ee	nn	lm	fg	fg	pn	pn	ee	nn	ll	nn	np	nn	ll	lm	nn	fg	ml	ll	bd	ac	np	pn	gf	bd	ge	nn	eg	ee	ml	ee	pn	fe	nn	fe	ml	ll	fg	ml	ee	pn	ll	ml
120	db	ml	ml	ll	nn	eg	eg	np	ml	ef	ef	nn	nn	ge	pn	ll	pn	nn	pn	ll	lm	np	ef	ml	ll	cb	db	nn	nn	ee	ca	ef	pn	ef	fg	ll	fg	nn	fg	np	gf	ml	ll	fe	lm	ge	nn	ll	ml
121	ca	ll	ll	lm	np	ef	ef	nn	ll	eg	ge	pn	pn	fe	nn	ml	nn	np	nn	lm	ll	nn	ge	ll	lm	ad	ac	pn	pn	gf	db	eg	nn	ge	ee	lm	ee	pn	fe	nn	ef	ml	ll	fg	lm	ee	pn	ll	lm
122	cb	ml	ml	ll	nn	ge	ge	pn	ll	ee	ee	nn	nn	gf	pn	lm	np	nn	np	ml	ll	np	ee	ll	lm	ac	ad	nn	nn	ef	bc	ee	np	ee	eg	lm	eg	nn	fg	np	fg	lm	ll	fe	ml	eg	nn	ll	lm
123	bd	lm	lm	ll	nn	ge	eg	pn	ml	fg	fg	--	pn	ee	nn	ll	nn	pn	nn	ll	lm	nn	gf	ml	ll	bd	cb	pn	np	ge	bd	eg	nn	eg	ee	lm	ee	np	fe	nn	fe	lm	ll	fg	lm	ee	pn	ll	ll
124	db	lm	lm	lm	nn	gf	gf	pn	ll	ee	ee	nn	nn	fg	np	lm	pn	nn	pn	ml	ll	np	ee	ll	ml	ac	ad	nn	nn	ef	bc	ee	np	ee	eg	ml	ge	nn	fg	np	fg	ml	ll	fe	lm	eg	nn	ll	lm
125	ca	ll	ll	ml	np	ef	fg	np	ll	ee	ee	nn	nn	fg	pn	ml	pn	nn	np	ml	ll	np	ee	ll	ml	ac	da	nn	nn	fe	bc	ee	pn	ee	eg	lm	ge	nn	fg	pn	fg	lm	ll	fe	ml	ge	nn	ll	lm
126	ad	ll	ll	ml	nn	fg	gf	pn	ll	ee	ee	nn	nn	fg	np	lm	pn	nn	pn	ml	ll	np	ee	ll	ml	ca	da	nn	nn	ef	cb	ee	np	ee	eg	ml	eg	nn	gf	pn	fg	ml	ll	ef	lm	eg	nn	ll	lm
127	da	ll	ll	ml	nn	gf	fg	pn	ll	ef	fe	nn	nn	ge	np	ll	np	nn	pn	ll	lm	np	ef	ml	ll	cb	bd	nn	nn	ee	ac	fe	np	ef	gf	ll	fg	nn	ge	pn	eg	ll	lm	ee	ll	fg	nn	lm	ll
128	db	lm	ml	ll	pn	ee	ee	nn	lm	gf	fg	--	pn	ee	nn	ll	nn	pn	nn	ll	ml	nn	gf	ml	ll	bd	bc	pn	pn	ge	ad	gf	nn	fg	fe	ll	fe	pn	fe	nn	fe	lm	ll	fg	lm	ee	pn	ll	lm
129	db	lm	lm	ll	pn	ee	ee	nn	lm	fg	gf	np	np	ee	nn	ll	nn	np	nn	ll	lm	nn	gf	lm	ll	bd	bc	np	pn	eg	da	fg	nn	fg	fe	ll	fe	pn	ee	nn	ee	ll	ml	ge	ll	ef	pn	ml	ll
130	da	ll	ll	lm	nn	gf	fg	pn	ll	ee	ee	nn	nn	gf	pn	lm	np	nn	pn	lm	ll	np	ee	ll	lm	ca	da	nn	nn	fe	cb	fe	np	fe	gf	ll	fg	nn	ge	np	ge	ll	ml	ee	ll	gf	nn	ml	ll
131	db	lm	ml	ll	nn	ge	eg	pn	ml	fe	ef	nn	nn	ge	nn	ll	nn	np	nn	ll	lm	nn	fg	lm	ll	bd	cb	np	np	eg	--	fg	nn	gf	ef	ll	fe	pn	ee	nn	ee	ll	lm	ge	ll	fe	pn	ml	ll
132	bd	lm	ml	ll	nn	ge	eg	np	ml	fe	fe	nn	nn	ge	np	ll	np	nn	pn	ll	lm	pn	ef	lm	ll	cb	db	nn	nn	ee	ac	ef	pn	fe	fg	ll	gf	nn	eg	np	eg	ll	lm	ee	ll	fg	nn	lm	ll
133	cb	lm	lm	ll	np	ee	ee	nn	lm	fg	gf	np	pn	ee	nn	ll	nn	pn	nn	ll	ml	nn	gf	lm	ll	db	bc	np	pn	ge	--	eg	nn	ge	ee	ml	ee	np	ef	nn	fe	lm	ll	gf	ml	ee	np	--	lm
134	ad	ll	ll	ml	nn	gf	eg	pn	lm	fe	ef	nn	nn	eg	np	ll	pn	nn	np	ll	ml	np	fe	lm	ll	cb	bd	nn	nn	ee	ac	ef	pn	ef	fg	ll	gf	nn	eg	pn	eg	ll	lm	ee	ll	fg	nn	lm	ll
135	ca	ll	ll	ml	nn	gf	eg	np	--	fe	fe	nn	nn	eg	pn	ll	np	nn	pn	ll	lm	np	ef	lm	ll	bc	bd	nn	nn	ee	ac	fe	pn	ef	gf	ll	fg	nn	ge	np	eg	ll	lm	ee	ll	gf	nn	ml	ll
136	db	ml	lm	ll	nn	eg	eg	np	lm	ef	ef	nn	nn	eg	np	ml	pn	nn	pn	ml	ll	np	ee	ll	ml	ac	ad	nn	nn	ef	cb	ee	pn	ee	ge	ml	eg	nn	gf	np	gf	ml	ll	fe	lm	ge	nn	ll	ml
137	ca	ll	ll	lm	pn	fe	fe	nn	ll	eg	ge	pn	np	ef	pn	ml	np	nn	pn	lm	ll	pn	ee	ll	ml	ac	da	nn	nn	ef	bc	ee	np	ee	ge	lm	ge	nn	gf	pn	gf	lm	ll	ef	lm	ge	nn	ll	ml
138	ac	ll	ll	lm	pn	ef	ef	nn	ll	eg	--	np	np	ef	pn	lm	pn	nn	pn	lm	ll	np	ee	ll	lm	ca	da	nn	nn	--	cb	ee	pn	ee	ge	ml	eg	nn	gf	np	fg	lm	ll	ef	ml	eg	nn	ll	lm
139	ac	ll	ll	lm	np	fe	fe	nn	ll	ee	ee	nn	nn	gf	pn	--	pn	nn	np	lm	ll	np	ee	ll	--	ac	bd	nn	nn	ee	ca	fe	np	ef	--	ll	gf	nn	eg	pn	eg	ll	lm	ee	ll	gf	nn	lm	ll
140	ac	ll	ll	ml	nn	ge	ge	pn	lm	fe	ef	nn	nn	eg	pn	ll	np	nn	pn	ll	ml	np	fe	lm	ll	bc	bd	nn	nn	ee	ac	ef	pn	ef	fg	ll	gf	nn	ge	pn	eg	ll	lm	ee	ll	gf	nn	lm	ll
141	db	lm	lm	ll	nn	eg	ge	pn	lm	--	fg	--	pn	ee	nn	ll	nn	pn	nn	ll	ml	nn	gf	lm	--	db	bc	pn	pn	eg	ad	fg	nn	gf	ef	ll	ef	np	ee	nn	ee	ll	ml	fg	ml	ee	pn	--	ml
142	da	ll	ll	ml	nn	gf	eg	np	ml	fe	ef	nn	nn	ge	np	ll	pn	nn	np	ll	lm	pn	ef	ml	ll	cb	bd	nn	nn	ee	ac	fe	pn	fe	gf	ll	fg	nn	ge	pn	ge	ll	ml	fe	lm	ge	nn	ll	lm
143	ad	ll	ll	lm	nn	gf	gf	pn	ll	ee	ee	nn	nn	gf	np	lm	pn	nn	pn	ml	ll	np	ee	ll	ml	ca	da	nn	nn	fe	bc	ee	pn	ee	ge	ml	ge	nn	ge	pn	eg	ll	lm	ee	ll	fg	nn	lm	ll
144	ad	ll	ll	ml	pn	fe	fe	nn	ll	ge	eg	np	pn	fe	nn	lm	nn	pn	nn	lm	ll	nn	eg	ll	ml	ad	ac	pn	np	gf	bd	ge	nn	ge	ee	ml	ee	np	ef	nn	ef	ml	ll	eg	ll	ef	np	lm	ll
145	da	ll	ll	lm	nn	gf	fg	pn	ll	ee	ee	nn	nn	gf	np	ml	pn	nn	np	ml	ll	pn	ee	ll	ml	ca	da	nn	nn	ef	cb	ee	pn	ee	ge	lm	eg	nn	gf	pn	fg	ml	ll	fe	lm	ge	nn	ll	ml
146	db	lm	ml	ll	nn	ge	ge	pn	lm	ef	fe	nn	nn	ge	pn	ll	np	nn	np	ll	lm	np	ef	lm	--	cb	db	nn	nn	ee	ca	fe	pn	fe	fg	ll	fg	nn	ge	np	ge	ll	ml	ee	ll	gf	nn	--	ml
147	ac	ll	ll	lm	pn	ef	fe	nn	ll	--	--	np	np	fe	nn	--	nn	pn	nn	lm	ll	nn	ge	ll	--	da	ca	pn	np	fg	--	ge	nn	ge	ee	lm	ee	np	fe	nn	fe	lm	ll	gf	ml	ee	np	--	lm
148	db	lm	ml	ll	nn	ge	ge	np	ll	ee	ee	nn	nn	fg	np	lm	np	nn	np	lm	ll	pn	ee	ll	--	ac	da	nn	nn	ef	bc	ee	np	ee	eg	ml	eg	nn	fg	np	gf	lm	ll	ef	lm	eg	nn	ll	ml
149	da	ll	ll	ml	nn	gf	eg	np	lm	ef	fe	nn	nn	ge	pn	ll	pn	nn	np	ll	lm	np	ef	ml	ll	cb	db	nn	nn	ee	ac	ef	pn	fe	gf	ll	fg	nn	ge	np	eg	ll	lm	ee	ll	gf	nn	lm	ll
150	bc	ml	ml	ll	nn	eg	eg	pn	lm	fe	fe	nn	nn	eg	pn	ll	pn	nn	np	ll	ml	np	fe	ml	ll	bc	bd	nn	nn	ee	cb	ee	np	ee	eg	ml	ge	nn	fg	pn	fg	ml	ll	ef	lm	ge	nn	ll	lm
151	db	ml	ml	ll	nn	ge	ee	nn	lm	gf	gf	pn	pn	ee	nn	ll	nn	pn	nn	ll	ml	nn	gf	lm	ll	db	cb	pn	np	eg	da	fg	nn	gf	ef	ll	fe	np	ee	nn	ee	ll	ml	ge	ll	fe	np	ml	ll
152	db	ml	lm	ll	nn	eg	gf	pn	ll	ee	ee	nn	nn	fg	np	lm	pn	nn	np	lm	ll	pn	ee	ll	lm	ca	da	nn	nn	fe	bc	ee	pn	ee	ge	ml	eg	nn	fg	pn	gf	lm	ll	ef	ml	eg	nn	ll	ml
153	bd	lm	ml	ll	nn	ge	ge	pn	ml	ef	fe	nn	nn	ge	np	ll	np	nn	pn	ll	ml	pn	fe	ml	ll	bc	bd	nn	nn	ee	ca	ef	pn	ef	fg	ll	fg	nn	fg	np	gf	lm	ll	fe	lm	eg	nn	ll	ml
154	da	ll	ll	lm	np	ef	ef	nn	ll	ge	--	pn	pn	fe	nn	lm	nn	pn	nn	ml	ll	nn	eg	ll	lm	da	ac	pn	pn	fg	db	ge	nn	eg	ee	ml	ee	pn	fe	nn	ef	ml	ll	gf	ml	ee	pn	ll	ml
155	ad	ll	ll	lm	nn	gf	ge	pn	--	ef	fe	nn	nn	ge	pn	ll	nn	np	nn	ll	lm	nn	fg	lm	ll	db	cb	np	pn	eg	ad	fg	nn	fg	fe	ll	fe	np	ee	nn	ee	ll	ml	gf	ml	ee	np	ll	lm
156	db	ml	ml	ll	nn	eg	eg	pn	ml	ef	ef	nn	nn	eg	np	ll	np	nn	pn	ll	lm	np	ef	lm	ll	bc	bd	nn	nn	ge	ad	fg	nn	gf	fe	ll	fe	pn	ee	nn	ee	ll	lm	eg	ll	ef	np	ml	ml
157	ca	ll	ll	ml	pn	ef	fe	nn	ll	ge	ge	np	np	fg	pn	lm	pn	nn	np	ml	ll	pn	ee	ll	ml	ac	ad	nn	nn	ef	cb	ee	pn	ee	eg	lm	eg	nn	gf	pn	gf	lm	ll	fe	lm	ge	nn	ll	lm
158	ca	ll	ll	ll	pn	ee	ee	nn	lm	fg	gf	np	pn	ee	nn	ll	nn	pn	nn	ll	ml	nn	gf	lm	ll	bd	cb	np	pn	eg	da	gf	nn	gf	fe	ll	ef	np	ee	nn	fe	lm	ll	fg	ml	ee	np	ll	ml
159	ad	ll	ll	ml	nn	gf	gf	pn	ll	ee	ee	nn	nn	gf	np	lm	pn	nn	np	lm	ll	--	ee	ll	lm	ca	ad	nn	nn	fe	cb	ee	np	ee	eg	ml	eg	nn	gf	pn	fg	lm	ll	ef	lm	ge	nn	ll	ml
160	cb	ml	--	ll	np	ee	ee	nn	lm	fg	fg	--	np	ee	nn	ll	nn	np	nn	ll	ml	nn	gf	lm	ll	bd	cb	np	pn	eg	ad	fg	nn	gf	ef	ll	fe	np	ee	nn	ee	ll	ml	eg	ll	ef	np	lm	ll
161	ca	ll	ll	ml	np	fe	fe	nn	ll	ge	ge	np	np	fe	nn	lm	nn	np	nn	ml	ll	nn	eg	ll	lm	ad	ca	pn	pn	gf	bd	eg	nn	eg	ee	ml	ee	pn	fe	nn	fe	ml	ll	fg	ml	ee	pn	ll	ml
162	ad	ll	ll	ml	nn	gf	fg	np	ll	ee	ee	nn	nn	fg	np	lm	pn	nn	np	lm	ll	--	ee	ll	ml	ac	bd	nn	nn	ee	ca	ef	np	ef	gf	ll	fg	nn	ge	np	eg	ll	ml	ee	ll	fg	nn	ml	ll
163	cb	lm	ml	ll	np	ee	ee	nn	lm	ef	fe	nn	nn	ge	pn	ll	pn	nn	np	ll	ml	--	ef	lm	ll	bc	db	nn	nn	ee	ac	fe	np	ef	fg	ll	gf	nn	gf	pn	gf	ml	ll	fe	lm	eg	nn	ll	lm
164	db	lm	ll	ml	nn	fg	fe	nn	ll	ge	eg	np	np	fe	nn	ml	nn	pn	nn	ml	ll	nn	ge	ll	ml	da	ca	np	pn	gf	bd	eg	nn	eg	ee	lm	ee	pn	ee	nn	ee	ll	lm	ge	ll	fe	pn	ml	ll
165	db	ml	lm	ll	nn	ge	eg	np	ml	fe	ef	nn	nn	eg	pn	ll	np	nn	np	ll	lm	np	fe	ml	ll	bc	db	nn	nn	ee	ca	fe	np	fe	fg	ll	gf	nn	gf	np	gf	lm	ll	fe	lm	eg	nn	ll	ml
166	ac	ll	ll	lm	pn	ef	ef	nn	ll	ee	ee	nn	nn	gf	np	ml	pn	nn	np	lm	ll	--	ee	ll	lm	ac	da	nn	nn	fe	bc	ee	np	ee	ge	ml	ge	nn	fg	np	gf	ml	ll	ef	lm	eg	nn	ll	lm
167	ac	ll	ll	lm	np	ef	fe	nn	ll	ge	eg	np	np	ef	nn	lm	nn	pn	nn	ml	ll	nn	eg	ll	ml	ad	ac	--	pn	gf	db	eg	nn	ge	ee	lm	ee	np	ef	nn	ef	ml	ll	--	lm	ee	np	ll	lm
168	db	lm	lm	ll	nn	ge	eg	np	ml	fe	fe	nn	nn	eg	np	ll	np	nn	pn	ll	ml	pn	ef	lm	ll	cb	ad	nn	nn	fe	cb	ee	np	ee	eg	lm	eg	nn	gf	pn	gf	lm	ll	ef	lm	eg	nn	ll	lm
169	bd	lm	lm	ll	nn	ge	eg	pn	lm	ef	ef	nn	nn	ge	pn	ml	np	nn	pn	ml	ll	--	ee	ll	lm	ac	ad	nn	nn	ef	cb	ee	pn	ee	ge	lm	ge	nn	gf	pn	fg	ml	ll	ef	ml	ge	nn	ll	lm
170	cb	lm	ml	ll	pn	ee	ee	nn	lm	gf	fg	--	pn	ee	nn	ll	nn	np	nn	ll	ml	nn	fg	ml	ll	db	bc	np	pn	ge	ad	gf	nn	fg	fe	ll	ef	pn	ee	nn	ee	ll	lm	ge	ll	ef	pn	lm	ll
171	bd	lm	ml	ll	nn	ge	ge	pn	ml	ef	fe	nn	nn	ge	nn	ll	nn	pn	nn	ll	lm	nn	fg	lm	ll	bd	bc	np	np	eg	da	gf	nn	fg	ef	ll	ef	np	ee	nn	ee	ll	lm	eg	ll	ef	np	ml	ll
172	ad	ll	ll	lm	nn	gf	fg	np	ll	ee	ee	nn	nn	gf	np	lm	pn	nn	np	lm	ll	--	ee	ll	ml	ca	ad	nn	nn	fe	cb	ee	pn	ee	ge	ml	ge	nn	fg	np	fg	lm	ll	fe	lm	eg	nn	ll	ml
173	da	ll	ll	lm	nn	fg	ge	np	lm	gf	fg	--	pn	ee	nn	ll	nn	pn	nn	ll	ml	nn	fg	lm	ll	db	cb	np	np	eg	da	--	nn	fg	fe	ll	fe	np	ee	nn	ee	ll	lm	ge	ll	ee	np	ll	lm
174	db	lm	ml	ll	nn	eg	eg	pn	ml	ef	ef	nn	nn	eg	pn	ll	pn	nn	pn	ll	lm	--	fe	ml	ll	cb	da	nn	nn	fe	cb	ee	np	ee	eg	lm	eg	nn	gf	np	gf	ml	ll	ef	ml	ge	nn	ll	ml
175	ac	ll	ll	ml	np	fe	ef	nn	ll	ge	ge	pn	pn	ef	nn	ll	nn	pn	nn	ll	ml	nn	gf	lm	ll	db	cb	np	np	ge	ad	fg	nn	gf	fe	ll	ef	pn	ee	nn	ee	ll	ml	ge	ll	fe	np	lm	ll
176	da	ll	ll	lm	nn	fg	gf	np	ll	ge	ge	pn	np	ef	nn	lm	nn	pn	nn	ml	ll	nn	ge	ll	lm	da	ca	pn	np	gf	db	eg	nn	ge	ee	ml	ee	np	fe	nn	ef	ml	ll	eg	ll	ef	pn	ml	ll
177	cb	lm	ml	ll	pn	ee	ee	nn	lm	gf	fg	--	pn	ee	nn	ll	nn	pn	nn	ll	lm	--	fe	ml	ll	cb	--	nn	nn	ef	cb	ee	pn	ee	ge	ml	ge	nn	gf	np	gf	lm	ll	fe	lm	eg	nn	ll	ml
178	bc	lm	ml	ll	np	ee	ee	nn	lm	fg	fg	--	pn	ee	nn	ll	nn	pn	nn	ll	lm	nn	fg	ml	ll	bd	bc	pn	pn	eg	da	gf	nn	fg	ef	ll	ef	pn	ee	nn	ee	ll	lm	eg	ll	fe	pn	lm	ll
179	cb	lm	ml	ll	pn	ee	ee	nn	ml	fg	fg	--	np	ee	nn	ll	nn	np	nn	lm	ll	nn	ge	ll	ml	ad	ac	np	np	fg	bd	ge	nn	ge	ee	ml	ee	np	ef	nn	ef	lm	ll	gf	lm	ee	pn	ll	lm
180	bc	ml	lm	ll	np	ee	ee	nn	lm	fg	gf	np	np	ee	pn	ll	pn	nn	pn	ll	lm	--	fe	lm	ll	cb	db	nn	nn	ee	ac	fe	pn	ef	gf	ll	fg	nn	eg	np	eg	ll	lm	ee	ll	gf	nn	lm	ll
181	ad	ll	ll	ml	nn	gf	gf	np	ll	ge	eg	np	pn	fe	nn	lm	nn	pn	nn	lm	ll	nn	ge	ll	ml	ad	ca	np	np	gf	db	ge	nn	eg	ee	lm	ee	np	fe	nn	fe	ml	ll	gf	ml	ee	np	ll	lm
182	bc	lm	ml	ll	np	ee	ee	nn	lm	gf	ge	np	np	ef	nn	ml	nn	pn	nn	lm	ll	nn	ge	ll	ml	ad	ca	np	np	fg	db	eg	nn	eg	ee	ml	ee	pn	ef	nn	ef	lm	ll	fg	ml	ee	pn	ll	ml
183	ad	ll	ll	ml	nn	gf	gf	np	ll	eg	eg	pn	np	fe	nn	lm	nn	pn	nn	lm	ll	nn	eg	ll	lm	ad	ac	pn	pn	gf	db	eg	nn	ge	ee	lm	ee	pn	fe	nn	ef	lm	ll	fg	ml	ee	np	ll	lm
184	da	ll	ll	ml	pn	fe	fe	nn	ll	eg	eg	np	np	ef	nn	ml	nn	np	nn	lm	ll	nn	ge	ll	lm	da	ac	pn	pn	gf	ad	gf	nn	fg	ef	ll	ef	pn	ee	nn	ee	ll	ml	ge	ll	fe	np	ml	ll
185	da	ll	ll	ml	nn	fg	gf	np	ll	ee	ee	nn	nn	gf	pn	ml	np	nn	np	ml	ll	pn	ee	ll	lm	ca	da	nn	nn	ef	bc	fe	pn	ef	gf	ll	fg	nn	ge	np	ge	ll	ml	ee	ll	fg	nn	ml	ll
186	db	ml	ml	ll	nn	ge	eg	np	ml	gf	fg	--	np	ee	nn	ll	nn	np	nn	ll	ml	nn	fg	ml	ll	db	cb	pn	pn	eg	da	fg	nn	gf	ef	ll	fe	np	ee	nn	ee	ll	ml	ge	ll	ef	pn	lm	ll
187	bc	lm	lm	ll	nn	ge	ge	pn	lm	fe	ef	nn	nn	ge	pn	ll	np	nn	pn	ll	ml	--	fe	lm	ll	bc	bd	nn	nn	ee	ca	fe	pn	fe	gf	ll	fg	nn	ge	np	ge	ll	lm	ee	ll	fg	nn	ml	ll
188	db	lm	ml	ll	nn	ge	ge	np	--	ef	ef	nn	nn	ge	np	ll	pn	nn	np	ll	ml	pn	fe	ml	ll	bc	db	nn	nn	ee	ca	ef	pn	fe	fg	ll	fg	nn	ge	pn	ge	ll	lm	ee	ll	fg	nn	lm	ll
189	db	lm	ml	ll	nn	gf	fg	np	ll	ee	ee	nn	nn	gf	np	lm	pn	nn	pn	lm	ll	pn	ee	ll	lm	ac	da	nn	nn	ef	cb	ee	pn	ee	ge	ml	ge	nn	fg	pn	fg	lm	ll	ef	ml	ge	nn	ll	ml
190	bc	ml	lm	ll	pn	ee	ee	nn	ml	fg	gf	pn	pn	ee	nn	ll	nn	pn	nn	ll	ml	nn	fg	ml	ll	db	bc	np	np	ge	ad	gf	nn	gf	ef	ll	fe	pn	ee	nn	ee	ll	ml	eg	ll	ef	pn	ml	ll
191	bc	ml	ll	ml	nn	gf	fg	np	ll	ee	ee	nn	nn	gf	np	ml	np	nn	np	lm	ll	pn	ee	ll	ml	ac	ad	nn	nn	ef	cb	ee	pn	ee	ge	lm	eg	nn	fg	np	fg	lm	ll	ee	ll	fg	nn	lm	ll
192	bd	lm	lm	ll	nn	fg	fg	np	ll	ee	ee	nn	nn	fg	pn	lm	pn	nn	pn	lm	ll	np	ee	ll	lm	ca	da	nn	nn	fe	cb	ee	pn	ee	ge	ml	ge	nn	eg	np	eg	ll	lm	ee	ll	gf	nn	ml	ll
193	ad	ll	ll	lm	nn	gf	fg	np	--	ee	ee	nn	nn	gf	--	lm	--	--	pn	ml	ll	np	ee	ll	ml	ca	da	nn	nn	fe	bc	ee	pn	ee	eg	ml	ge	nn	fg	pn	gf	lm	ll	fe	ml	eg	nn	ll	lm
194	bc	lm	lm	ll	nn	eg	eg	np	ml	fe	ef	nn	nn	eg	pn	ll	--	nn	np	ll	lm	pn	fe	lm	ll	cb	bd	nn	nn	ee	ca	ef	pn	fe	gf	ll	fg	nn	eg	np	ge	ll	lm	ee	ll	gf	nn	lm	ll
195	da	ll	ll	lm	--	ef	fe	nn	ll	ge	eg	np	np	ef	nn	lm	--	np	nn	lm	ll	nn	eg	ll	lm	ad	ca	np	np	fg	db	eg	nn	eg	ee	ml	ee	pn	fe	nn	ef	ml	ll	fg	lm	ee	pn	ll	ml
196	db	lm	ml	ll	nn	gf	gf	pn	ll	ee	ee	nn	nn	gf	pn	ml	np	nn	pn	ml	ll	pn	ee	ll	lm	ac	da	nn	nn	fe	bc	ee	np	ee	ge	lm	eg	nn	fg	np	gf	lm	ll	ef	lm	ge	nn	ll	ml
197	bd	ml	ml	ll	np	ee	ee	nn	lm	fg	fg	np	pn	ee	nn	ll	nn	np	nn	ll	lm	nn	gf	lm	ll	bd	cb	pn	pn	ge	db	eg	nn	eg	ee	ml	ee	pn	ef	nn	fe	lm	ll	gf	lm	ee	pn	ll	lm
198	ca	ll	ll	lm	--	ef	ef	nn	ll	ge	eg	np	np	ef	nn	lm	nn	--	nn	lm	ll	nn	eg	ll	ml	ad	ac	np	pn	gf	bd	ge	nn	ge	ee	ml	ee	np	fe	nn	ef	lm	ll	ge	ll	ef	np	ml	ll
199	ca	ll	ll	ml	nn	gf	ge	pn	ml	ef	ef	nn	nn	eg	np	ll	--	nn	pn	ll	lm	np	fe	lm	ll	cb	bd	nn	nn	ee	ac	fe	np	ef	gf	ll	fg	nn	ge	np	fg	ml	ll	fe	ml	ge	nn	ll	lm
200	db	ml	ml	ll	nn	eg	eg	pn	ll	ee	ge	np	pn	fe	nn	lm	nn	np	nn	ml	ll	nn	ge	ll	ml	ad	--	np	pn	gf	bd	eg	nn	ge	ee	ml	ee	pn	ee	nn	ee	ll	lm	eg	ll	fe	np	ml	ll
201	db	ml	ml	ll	--	ge	ge	np	ml	ef	ef	nn	nn	ge	--	ll	--	nn	np	ll	lm	np	fe	ml	ll	cb	bd	nn	nn	ee	ac	fe	np	ef	gf	ll	gf	nn	ge	np	eg	ll	ml	ee	ll	gf	nn	ml	ll
202	bc	ml	lm	ll	pn	ee	fe	nn	ll	ge	eg	pn	np	ef	nn	ml	nn	np	nn	ml	ll	nn	ge	ll	lm	ad	ac	pn	pn	gf	db	ge	nn	ge	ee	ml	ee	pn	fe	nn	ef	lm	ll	fg	ml	ee	np	ll	lm
203	ad	ll	ll	ml	np	ee	ee	nn	lm	gf	fg	pn	pn	ee	--	ll	--	np	nn	ll	lm	nn	gf	lm	ll	bd	cb	pn	np	ge	da	gf	nn	fg	fe	ll	fe	np	ee	nn	ee	ll	ml	ge	ll	fe	np	ml	ll
204	bd	lm	lm	ll	--	fg	gf	np	ll	ee	ee	nn	nn	fg	np	lm	--	--	pn	ml	ll	pn	ee	ll	lm	ac	da	nn	nn	ef	cb	ee	np	ee	eg	ml	ge	nn	gf	pn	fg	ml	ll	ef	lm	eg	nn	ll	ml
205	bc	ml	lm	ll	np	ee	ee	nn	lm	fg	fg	np	np	ee	nn	ll	nn	np	nn	ll	ml	nn	gf	lm	ll	bd	cb	np	pn	ge	ad	gf	nn	gf	ef	ll	fe	pn	ee	nn	ee	ll	ml	gf	lm	ee	np	ll	lm
206	da	ll	ll	lm	nn	fg	eg	pn	lm	fe	ef	nn	nn	ge	--	ll	nn	np	nn	ll	lm	nn	gf	ml	ll	bd	bc	np	np	eg	da	fg	nn	gf	fe	ll	ef	pn	ef	nn	ef	ml	ll	fg	ml	ee	pn	ll	lm
207	ad	ll	ll	lm	nn	eg	eg	np	lm	ef	fe	nn	nn	eg	pn	ll	pn	nn	np	ll	lm	np	ef	ml	ll	cb	db	nn	nn	ee	ca	ef	np	fe	gf	ll	fg	nn	eg	np	ge	ll	lm	ee	ll	fg	nn	lm	ll
208	ca	ll	ll	ml	nn	fg	fg	pn	ll	ee	ee	nn	nn	fg	pn	ml	pn	nn	pn	lm	ll	np	ee	ll	ml	ca	ad	nn	nn	ef	bc	ee	pn	ee	eg	lm	eg	nn	fg	pn	gf	ml	ll	ef	lm	ge	nn	ll	lm
209	da	ll	ll	lm	np	ef	fe	nn	ll	ge	ge	np	np	ef	nn	lm	nn	pn	nn	ml	ll	nn	eg	ll	lm	da	ca	np	pn	gf	bd	ge	nn	ge	ee	ml	ee	np	ee	nn	ee	ll	ml	ge	ll	ef	np	ml	ll
210	da	ll	ll	ml	--	fg	gf	pn	ll	ee	ee	nn	nn	fg	np	lm	pn	nn	pn	lm	ll	np	ee	ll	ml	ac	ad	nn	nn	ef	bc	ee	pn	ee	ge	ml	eg	nn	gf	np	fg	ml	ll	ee	ll	gf	nn	ml	ll
211	da	ll	ll	lm	nn	gf	fg	np	ll	ee	ee	nn	nn	gf	np	lm	pn	nn	np	lm	ll	np	ee	ll	lm	ac	da	nn	nn	fe	cb	ee	pn	ee	eg	lm	ge	nn	fg	pn	fg	lm	ll	fe	ml	ge	nn	ll	ll
212	cb	ml	ml	ll	np	ee	ee	nn	ll	ge	eg	np	pn	fe	nn	lm	nn	np	nn	ml	ll	nn	eg	ll	lm	ad	ca	np	np	fg	db	eg	nn	eg	ee	ml	ee	np	fe	nn	fe	ml	ll	gf	ml	ee	np	ll	lm
213	ad	ll	ll	lm	nn	gf	gf	np	ll	ee	ee	nn	nn	fg	np	ml	pn	nn	np	ml	ll	pn	ee	ll	ml	ac	ad	nn	nn	ef	cb	fe	pn	fe	fg	ll	fg	nn	ge	pn	eg	ll	ml	ee	ll	fg	nn	lm	ll
214	da	ll	ll	lm	--	fg	fg	pn	ll	ee	ee	nn	nn	fg	--	lm	--	--	pn	lm	ll	np	ee	ll	lm	ca	ad	nn	nn	ef	bc	ee	pn	ee	eg	lm	ge	nn	gf	np	gf	ml	ll	fe	ml	eg	nn	ll	ml
215	bc	lm	ml	ll	nn	eg	eg	np	lm	fe	fe	nn	nn	eg	np	ll	np	nn	pn	ll	ml	np	ee	ll	lm	ca	ad	nn	nn	ef	bc	ee	np	ee	ge	lm	eg	nn	gf	np	fg	lm	ll	fe	lm	eg	nn	ll	lm
216	ad	ll	ll	ml	nn	fg	gf	pn	ll	ee	ee	nn	nn	fg	pn	lm	np	nn	np	lm	ll	np	ee	ll	lm	ac	ad	nn	nn	ef	bc	ee	np	ee	eg	lm	ge	nn	ge	np	ge	ll	ml	ee	ll	gf	nn	lm	ll
217	ac	ll	ll	lm	np	ee	ee	nn	lm	gf	fg	pn	pn	ee	nn	ll	nn	pn	nn	ll	lm	nn	gf	lm	ll	bd	cb	np	pn	ge	ad	fg	nn	fg	fe	ll	ef	np	ef	nn	fe	lm	ll	fg	ml	ee	np	ll	ml
218	bc	lm	ll	ml	np	ef	fe	nn	ll	ee	ee	nn	nn	gf	np	lm	pn	nn	np	lm	ll	pn	ee	ll	ml	ac	--	nn	nn	fe	bc	ee	pn	ee	eg	lm	ge	nn	fg	pn	fg	ml	ll	ef	lm	ge	nn	ll	lm
219	ca	ll	ll	lm	pn	fe	ef	nn	ll	ge	eg	np	np	fe	nn	lm	nn	pn	nn	lm	ll	nn	ge	ll	ml	ad	ca	pn	np	fg	bd	eg	nn	ge	ee	lm	ee	pn	fe	nn	fe	ml	ll	gf	lm	ee	np	ll	ml
220	cb	ml	lm	ll	nn	ge	eg	np	ll	ee	ee	nn	nn	fg	pn	ml	np	nn	np	ml	ll	pn	ee	ll	lm	ac	ad	nn	nn	ef	bc	ee	pn	ee	ge	ml	eg	nn	gf	np	fg	ml	ll	gf	ml	ee	np	lm	ll
221	da	ll	ll	ml	--	fg	gf	np	ll	ee	ee	nn	nn	fg	--	ml	--	--	np	lm	ll	pn	ee	ll	lm	ac	da	nn	nn	fe	bc	ee	np	ee	eg	ml	eg	nn	gf	pn	fg	lm	ll	fe	ml	eg	nn	ll	ml
222	bc	lm	lm	ll	--	ee	ee	nn	lm	fg	fg	pn	pn	ee	--	ll	nn	--	nn	ll	lm	nn	gf	ml	ll	db	cb	pn	pn	ge	ad	gf	nn	fg	ef	ll	ef	pn	fe	nn	fe	ml	ll	gf	lm	ee	pn	ll	lm
223	ca	ll	ll	lm	pn	fe	gf	pn	ll	ee	ee	nn	nn	fg	np	lm	np	nn	np	lm	ll	pn	ee	ll	lm	ac	da	nn	nn	fe	cb	ee	np	ee	eg	ml	eg	nn	gf	pn	eg	ll	lm	ee	ll	gf	nn	ml	ll
224	bc	ml	lm	ll	pn	ee	ee	nn	lm	ef	ef	nn	nn	eg	pn	ml	pn	nn	np	ml	ll	pn	ee	ll	--	ca	da	nn	nn	ef	bc	ee	np	ee	eg	ml	eg	nn	fg	np	fg	ml	ll	ee	ll	gf	nn	ml	ll
225	da	ll	ll	ml	nn	fg	gf	np	ll	ee	ee	nn	nn	gf	pn	lm	np	nn	np	ml	ll	np	ee	ll	lm	ac	ad	nn	nn	ef	bc	ee	np	ee	eg	lm	eg	nn	gf	pn	fg	ml	ll	fe	lm	ge	nn	ll	lm
226	bd	ml	lm	ll	nn	eg	eg	pn	ml	fe	fe	nn	nn	eg	np	ml	pn	nn	pn	lm	ll	np	ee	ll	ml	ca	ad	nn	nn	ef	bc	ee	pn	ee	eg	ml	eg	nn	gf	np	fg	ml	ll	fe	lm	ge	nn	ll	ml
227	bd	ml	lm	ll	nn	ge	eg	np	ml	ef	ef	nn	nn	eg	pn	ll	pn	nn	pn	ll	ml	pn	fe	ml	ll	bc	bd	nn	nn	ee	ac	fe	np	fe	fg	ll	gf	nn	eg	pn	ge	ll	ml	ee	ll	fg	nn	ml	ll
228	cb	lm	ml	ll	pn	ee	ee	nn	lm	ge	eg	np	pn	ef	nn	ml	nn	pn	nn	ml	ll	nn	eg	ll	lm	da	ac	pn	np	fg	db	eg	nn	ge	ee	ml	ee	np	ef	nn	fe	ml	ll	gf	ml	ee	pn	ll	ml
229	cb	ml	lm	ll	pn	ee	ee	nn	lm	fg	gf	pn	np	ee	nn	lm	nn	pn	nn	lm	ll	nn	ge	ll	lm	da	ca	np	np	fg	bd	ge	nn	eg	ee	ml	ee	np	ef	nn	fe	ml	ll	fg	lm	ee	pn	ll	ml
230	ca	ll	ll	lm	pn	fe	fe	nn	ll	eg	eg	np	pn	ef	nn	lm	nn	np	nn	ml	ll	nn	ge	ll	ml	da	ac	pn	np	fg	db	ge	nn	ge	ee	ml	ee	np	fe	nn	fe	lm	ll	gf	lm	ee	pn	ll	ml
231	ca	ll	ll	ml	np	fe	ef	nn	ll	ge	--	np	np	fe	nn	ml	nn	pn	nn	ml	ll	nn	eg	ll	lm	ad	--	np	pn	fg	bd	ge	nn	eg	ee	ml	ee	np	gf	pn	fg	ml	ll	fe	ml	ge	nn	ll	ml
232	cb	lm	lm	ll	pn	fe	ef	nn	ll	eg	eg	pn	pn	fe	nn	ml	nn	np	nn	lm	ll	nn	ge	ll	lm	ad	ca	pn	pn	fg	bd	eg	nn	ge	ee	ml	ee	np	ef	nn	fe	lm	ll	gf	lm	ee	pn	ll	ml
233	da	ll	ll	lm	nn	gf	gf	np	ll	ee	ee	nn	nn	fg	pn	ml	pn	nn	pn	lm	ll	np	ee	ll	ml	ca	ad	nn	nn	ef	bc	ee	np	ee	ge	ml	ge	nn	eg	np	ge	ll	lm	ee	ll	gf	nn	lm	ll
234	db	lm	ml	ll	nn	eg	ge	pn	lm	ef	ef	nn	nn	ge	pn	ll	np	nn	np	ll	ml	np	ef	ml	ll	bc	db	nn	nn	ee	ac	ef	pn	fe	fg	ll	gf	nn	ge	np	ge	ll	ml	ee	ll	fg	nn	lm	ll
235	db	lm	ml	ll	nn	ge	eg	pn	ll	ee	ee	nn	nn	fg	pn	lm	pn	nn	np	lm	ll	pn	ee	ll	ml	ac	da	nn	nn	fe	cb	ee	pn	ee	ge	ml	ge	nn	gf	pn	gf	ml	ll	ef	ml	eg	nn	ll	ml
236	bc	ml	ml	ll	pn	ee	ee	nn	lm	fg	gf	np	np	ee	nn	ll	nn	np	nn	ll	lm	nn	fg	ml	ll	db	cb	pn	np	eg	da	fg	nn	fg	fe	ll	fe	pn	ee	nn	ee	ll	lm	eg	ll	fe	np	lm	ml
237	db	lm	lm	ll	nn	eg	ge	np	ml	ef	ef	nn	nn	eg	nn	ll	nn	pn	nn	ll	lm	nn	gf	lm	ll	db	cb	np	pn	ge	da	fg	nn	gf	fe	ll	fe	np	ee	nn	ee	ll	lm	ge	ll	ef	pn	lm	ll
238	ac	ll	ll	ml	pn	ef	fe	nn	ll	ge	ge	pn	np	fe	nn	lm	nn	pn	nn	lm	ll	nn	ge	ll	ml	da	ca	pn	pn	fg	db	eg	nn	ge	ee	ml	ee	np	fe	nn	ef	lm	ll	fg	ml	ee	np	ll	ml
[truncated: 1,213 more columns]
