# Supplementary material for: Genetic parameters and quantitative trait loci analysis associated with body size and timing at metamorphosis into glass eels in captive-bred Japanese eels (Anguilla japonica)
Source: PLoS One. 2018 Aug 29;13(8):e0201784. doi: 10.1371/journal.pone.0201784 (PMC6114518; doi:10.1371/journal.pone.0201784)
Supplement: S6 Table — (XLSX) [file pone.0201784.s006.xlsx]

## Sheet: Table
		Female map (kai et al., 2014)	Male map (kai et al., 2014)	Consensus map (present study)	Anchored	Oriented	Unplaced
	Linkage Groups	19	19	19	19	n.a	n.a
	Markers (unique)	1022	959	1242	2776	1562	4
	Marker per Mb	1.6	1.6	1.9	3.7	3.7	0
	N50 Scaffolds	155	152	159	169	113	11
	Scaffolds	471	436	495	666	212	83274
	Scaffolds with 1 marker	243	216	208	187	1	4
	Scaffolds with 2 markers	112	103	129	117	20	0
	Scaffolds with 3 markers	47	42	66	100	28	0
	Scaffolds with ≥4 markers	78	75	92	262	163	0
	Total bases	636187262	615599381	657431336	746167955	423441892	220710381
	(Percent of genome)	(65.8%)	(63.7%)	(68.0%)	(77.2%)	(43.8%)	(22.8%)
