# Supplementary material for: Genetic parameters and quantitative trait loci analysis associated with body size and timing at metamorphosis into glass eels in captive-bred Japanese eels (Anguilla japonica)
Source: PLoS One. 2018 Aug 29;13(8):e0201784. doi: 10.1371/journal.pone.0201784 (PMC6114518; doi:10.1371/journal.pone.0201784)
Supplement: S7 Table — (XLSX) [file pone.0201784.s007.xlsx]

## Sheet: Sheet1
LG	Marker name	Tag sequence	Map position (cM)			Anchored draft genome region	E-value	Bit score
			Consensus	Female	Male
1	Ajp-s20574	TACCGCGTTGTGCGCGCGGTGCTGTCGCTAGGCGACGGGCAGGCGGCGTGCCAGCAGCTGGGGGCGGAGCCTCTGAGCGCGCAGGAGCTGCTGTTCCTGCA	0	0	0	LG1:2033962-2034062	2.38e-46	187
1	Ajp-s21043	TGCAGGGCTTCGCCCAATCAAGTATCACTTTCATGTATCACTTGTATCTTGGTCTTTTAGCACTATCATGTTCCACTTGTATCTTCATCTTGGTGCTCTGA	0	0	-	LG1:1921356-1921456	2.38e-46	187
1	Ajp-s20852	GGGTCTGGAAGAGGACCACACCTTCCAGAAGGAGGTCTCCCTGAAGATTCTGGTCTACAAGGCCTACAGGTGAGTGCATATTACTGTCCTGACTGA	5.837	4.85	-	LG1:2137179-2137274	1.34e-43	178
1	Ajp-s20920	GGCCAATCAGAATCAGAGCGAACGCTCGCCGATCGATACGGCTCGGGAGGCGCGGGGCTCAGCGGAGAACAGGAGCGGCCGAGCGCTCCTCCTCC	7.894	6.559	-	LG1:3552695-3552789	4.74e-43	176
1	Ajp-s21134	TGCAGGTGGGGTTTGTGTTTGCTTTTGCTCTTAATTAGTTCCAAAGCGAAGGAGAGTAGGTTTTGCTTTATTAAAATATGGGATGAATTCATGTGTGGTGCA	19.386	-	22.664	LG1:3720945-3721046	6.71e-47	189
1	Ajp-s20579	TATAATGAGAGGAGGTTTTGTAATTATTGTCATTTTCACAGATCAGGGGGTCATGAGGTTCAACTGAGATGAGAGCTGTTTAGGTCATGGCCGAGGGCC	20.568	17.09	24.046	LG1:4446009-4446107	3e-45	183
1	Ajp-s20720	GGAATCGATCACTGCCAGTACCAGCACAGGCCTGTAGAGGGAGGCAGTACCCTGCCTGGAAAAAATAAAAACCGAGAGGAGAGCAGAGATCGCTAGA	24.881	23.57	26.193	LG1:5925267-5925363	3.77e-44	180
1	Ajp-s21167	GTTATAGAACACCAACTTAGAATTAAAAAGTAAAATAAATTCCAAAAATCCTACTCTTCAAAGGCTCACATGCACCGCATAAACTAATGTGTCACACC	25.923	-	27.502	LG1:6435351-6435448	1.06e-44	182
1	Ajp-s21263	TCCCTCAGGGTCAGTGCACTCCTCCCAAACCTGCTCTCCATGCTGGCGCCCCCTGTGGCCAGTCGGAGTATGACGGCAGGCAGCCTGTGGCTGCTCC	35.008	31.099	-	LG1:7585982-7586078	3.77e-44	180
1	Ajp-s20752	CGCCGTCAGCACGAAGCTGACGAAGTACAGCGGCGAGATGAACTGCAGGCTGGGGTTGCACGTGTGCTCGCCCACCTGGCATTCACGCAGGGTGTCCTGCA	37.427	32.898	41.956	LG1:8750255-8750355	2.38e-46	187
1	Ajp-s20317	TGCAGGGGGCGGGGCCAAAGGAGGGCGGGGTTTACTCACAACACGCAGTCAATCAAATACCCATGACCAAGTGACATGACACAGTGTGTGAAAACCAGGGTCCTCC	37.909	33.42	42.399	LG1:9341414-9341519	4.22e-49	196
1	Ajp-s20880	TGTGTGCGCGTGTGTGTGTGGACTGAATGCGTGAGGTCTGGTCTGGTGCCGCTCGTGATGACCCCCCACCCCCCTGGTGCTCTGGCTCCCTGGCTCCCCCTGCA	38.12	-	42.821	LG1:10076784-10076887	5.32e-48	193
1	Ajp-s21135	TGCAGGTCTTTGACTTCCTGTTGCTGATGCGTGCCGACTCGCTCCACCGCCTGGGGGTCCCCAACAAGGACGGGGCTCTACGCTTCAGCCCCTACTGCCTCT	38.12	-	42.821	LG1:10067618-10067719	6.71e-47	189
1	Ajp-s20836	GGCAGGTCAGGACAGCGCAACCGTCCGTGGCTTTCAAACCACTTTATGTAACGCAGCCTTTTTCAGCAGGGTGCTAAAAGCTCAGAAACCTGTGGCA	38.759	33.42	44.097	LG1:10313714-10313810	3.77e-44	180
1	Ajp-s20855	GGTGGGAGCACCGAGGTCTTAGTTCTGATGTGAGCTGTAACACGCAGCCAATAGAGTGAGATGGTGAGCGGTGTGACACGAGCACGTTTGGCAAGA	43.993	-	48.744	LG1:12714250-12714345	1.34e-43	178
1	Ajp-s20928	TCTCGGGGGATCTTTAAACGCAGGTTACGTAACACAAACCTTGCAGGACAAAATGTGAAAAATCATCCGCAGAACAGGCAGAACGGCCTCAGCGTGCAGCTGTACC	44.817	40.159	-	LG1:13327414-13327519	4.22e-49	196
1	Ajp-s20377	GAATCTCACGGCTGACTGCTCCTGGGAGTCACACCCCTGGCACACTTTCAGGTCATTTCCGAACTCACTTCCCCAGACCTGCGTGTCAGCCAGGCCCTGCA	45.645	-	50.21	LG1:14854318-14854418	2.38e-46	187
1	Ajp-s20437	CTAGTTTAGATGCAGCTGGTCCCAGTTGTATCATCATAATAGTCTCCCCTTCTGCATGCAGATGCCATGTTTAGAGAGCGCGTGCGTTCCTGTGCCCGGCA	45.645	-	50.21	LG1:14937636-14937736	2.38e-46	187
1	Ajp-s20160	TGCAGGTGCGACTATGCGCTGACAAAGTTGTGAGGGCACAACATTTTCACAAATTTACACAATCTATGAAAATTGTTATAAATGTAATTTGGCCTGCTGGGC	45.645	-	50.21	LG1:14032280-14032381	6.71e-47	189
1	Ajp-s20607	AGCCTCCACGGGGCCCTCGTGCTTTGATGAATTCTCTCAAGGACCCAGGATAAATTGCTAGCTTTCCCCTGCATCTCTTCATCAACCCATCTCTTCC	46.749	42.307	-	LG1:15924633-15924729	3.77e-44	180
1	Ajp-s20957	TGCAGGCTTTAGGTTACAAGCCCTGTTCCTTACCCATTTTACTACACTTTTTGGTGGGTGTGTGTGTTTGTGTCTGTAAATGTATTGCCTTTTTACAGTTCTCCT	46.749	42.307	-	LG1:16074226-16074330	1.5e-48	195
1	Ajp-s20891	CCGTGCTGATGATTACGAGCTAATGCAGGAAAGCGAAGATTAAGATATGCAGGTAATTATCTACTTGCAAAAATCACCGCTGTTCACTCCGCAAGCC	47.407	-	51.775	LG1:19786114-19786210	3.77e-44	180
1	Ajp-s20343	GGGAGTGCATGGCCTGCTTGCGCACGGTGGAGTTGGGGGAGGTGACCTCGCGCACCAGGTCGTGGGTGACCATGTGGAAGGACTTGTCCTGGGCGGCCA	47.897	43.584	52.209	LG1:19770299-19770397	3e-45	183
1	Ajp-s21217	TGCAGGGTGATGCACAGTTGGCTCTAGCATTGCCTAGGGATGGCAGGTTATTCATTCTGCCAGGATGCTAGGAGCATATTATTGCACTCCAGTGACACCT	47.897	43.584	-	LG1:19404587-19404686	8.45e-46	185
1	Ajp-s21117	CTGTCTGTGTACTTGCAGCTGCCTATGTATAGTCACTGTATATTCCAGGATGTTGCCCTTTTCCAAACCTTGTGTGGGTACGCATTGTTTCATCCCCTGCA	47.94	43.584	-	LG1:19675901-19676001	2.38e-46	187
1	Ajp-s20171	GGTAGTGAATAAAAAAAACGCAATCACTTCGGGTAAATGAGACAAGTGTCATCAAAGCAGAGGTACTACACACTATGCAGGTGCGGCTCGTCCATTAACTGAACAA	47.94	43.584	52.295	LG1:19786004-19786109	4.22e-49	196
1	Ajp-s21196	GGCGTGGCTCTGGTGGCGCAGTAAGGGGAGGTTTTTGGCTGTGGCTGACTGTAACGGGGCACCAGGCACACCACAGACATGCGGGGCTGTCAGGGAGAGCG	50.388	48.434	52.342	LG1:20953468-20953568	2.38e-46	187
1	Ajp-s20316	TGCTGACGCTGAGCGAGCTGAAACGCCTTTTCAACCTGCACCTGGCCAGCCTGCCCCCTGGACACTGCCTGTTTGGGGGCATCTCAGACCGCCTCCTGCA	50.388	-	52.342	LG1:19318494-19318593	8.45e-46	185
1	Ajp-s20345	AGGCCACACCTGCAGCAAATGTAAAAACATCAGTCCCTGGGCCTCAGATATGCCTTGGACTTACTTGATCAGAGCTGGGGTTGATGGCCCCCGCGCCCTGCA	50.388	-	52.342	LG1:21342303-21342404	6.71e-47	189
1	Ajp-s20421	GGTGGCGCACTGCTACCCGCACATCTTCAGCACCAACTTCAGAGTAAGCCCACTCGTTCTCTTCCGCGCTCGTTCGCCTCGCGGTCTTTCGTCAAGG	50.599	48.434	52.764	LG1:21671500-21671596	3.77e-44	180
1	Ajp-s20094	GGAGAGACACCGTGTCTCCGCCTGCTGAAGGCTGCTGGGTTGAAGGTGTGCTGAATTGGGTGGGAAATGTGGTGGAGCCTCAGGAAGCCACCCACACA	52.967	53.17	52.764	LG1:22364873-22364970	1.06e-44	182
1	Ajp-s21170	CGCTACACAACACCAACCCACAAGTCAACCTACGACTACAGCAGCAGAGAAACTTACAATGATAGTGCAGTCTGCTGATCCGCTGTACAGCTTGTTCCTGCA	53.662	54.561	52.764	LG1:23470326-23470427	6.71e-47	189
1	Ajp-s20876	CTCAGCTTTTCACATTTATAGCACAGGTACCATTCTAAAATCCAAGTTAGCGGGCTTGACACGGTTCTCCTCAGCTAGATTGCTTTAAGGCAGCCACCTGCA	53.662	-	52.764	LG1:22895554-22895655	6.71e-47	189
1	Ajp-s21280	CAGCGCTGTGTCAACACCTTGCTAGCACCAACACTAGATAAGGCTAGTTAAAAAGACAACATCAAACAGTAGCGCATCTTGTTCTTGCCGCAGTCCCTGCA	53.662	54.561	52.764	LG1:23494311-23494411	2.38e-46	187
1	Ajp-s21077	TGCAGGCTACTCTATGCGCCCAAACAACACACTATAGGCTATTATATAAGGTAGAAATAGACAAGAAATTGAGTTCTAGTTGTTCACACACAATAGCTAAAG	53.873	54.561	53.186	LG1:24120297-24120398	6.71e-47	189
1	Ajp-s20290	GGAATGCGCCCGCTGCACTACGCGGCCTGGCAGGGGAAGTCGGAGCCCATGAAGATGCTGCTGAAGTCGGGGTCCTCGGTGAACGGGCAGTCCGAC	53.873	54.561	-	LG1:23508556-23508651	1.34e-43	178
1	Ajp-s20697	GTCCCGAACTGTCGTTCATAAGCATTAGTGCTGATGGTGACGCCGATACTAGTCTGCAGTTGATACTCTCCCATTGTTGGTTATTTGAGATCTATTCC	53.873	54.561	53.186	LG1:24125215-24125312	1.06e-44	182
1	Ajp-s21145	TGCAGGCTTTTTACGTATTATGGTAATACATCAGAAAAATTAATTTACAGGCCACGAGTTGCAAATTTGTCATCTACAGTTCCATTTGGGGGAAAAAAATC	55.869	-	53.608	LG1:25949348-25949448	2.38e-46	187
1	Ajp-s20397	TGCGATAGCGTGAGTAGCGCGGCGCTCTTGCCGCTCTCGCAGACAAATGAGTTTCATTTCGCCGAGAACGCCACGGACGGTTCCTTGTGGATTGCACC	59.879	65.302	54.455	LG1:27652494-27652591	1.06e-44	182
1	Ajp-s21160	TGCAGGCGCAAAGGAACATGTGAGAGATGCAATCACTCTCTCTTTGCCCGTGACCAGTCGATTCTAACTCAAAGTGAATGCTTTATCCTGCAAGTAAGCTAA	60.734	-	54.455	LG1:28323049-28323150	6.71e-47	189
1	Ajp-s21225	TTTCCTTCCTTAGGGAATGCTCGGGTGTCTCTTGTGAAGGGGCCTTTTGGTAGCGTTTCCATAGCGCTGCGCCCATTTTCGAGGTCTGAGGCTTTCCTGCA	60.734	67.014	54.455	LG1:27697745-27697845	2.38e-46	187
1	Ajp-s20288	TGCAGGAAAGCCCTCTAAAGGCATGGGAGCTGTGGTGTCTGAAGGACAGGGTGCTAAATCCTCAAATCTGGGTAAACATCCATTGTTTTCGGTGTGTCTGT	60.952	67.436	-	LG1:28634962-28635062	2.38e-46	187
1	Ajp-s21174	TGCAGGGCTCCAGACTAATTTTTCAACTGCTGGCACCTCTAGCTTTTGGTGGTGCAATCACAGATTTTTCTTGTGCAACATTTTGCCATGGAATTTCACATT	60.952	67.436	-	LG1:28385011-28385112	6.71e-47	189
1	Ajp-s20435	GGAGACAGCACTGTTTTAAAGAGGGAGTCTCCGTATCCCCTACAGAACACTGCACAGCGTGTGATTCCTTTTCTGGTGATAATACCTAGTCATCTCG	67.863	80.849	54.877	LG1:29592809-29592905	3.77e-44	180
1	Ajp-s20716	GAAGCCAGACCAGCTGATAAAGCGGAGAGGGAAGCTGGGCCTGGTGGGCGTCGACCTGGACCTGGCGGGCGTACGGGAATGGCTGAAGCCCCGCCTCCTGCA	67.863	80.849	-	LG1:29781258-29781359	6.71e-47	189
1	Ajp-s20552	CGTGTTTGACGGTGGAGTTTATGTGTGATGTGCGACGCGTTTCCACTGCCATTCAGCTGGGTGTCGTTTATCCTTAAGGGGGGCAGGATGAGGACCC	69.294	83.711	54.877	LG1:32468767-32468863	3.77e-44	180
1	Ajp-s20312	TGCAGGCACTGAGATCCTCCAAGACTGAACTAATCCTGCCTCATGAAACAGGGCCCAGGAGTGTTAAACACCAGGACTGTTTGGTACTCCTGGGCCCAGTT	69.294	-	54.877	LG1:33751638-33751738	2.38e-46	187
1	Ajp-s20119	TGCAGGAAGCCCTCCACCGAAGACAGGACCTGGTCAGACAAGGTCTCGTTCATTTTCCTTTGTGCAGGAAAAAACAGGATGGTGATGAATCTCGCCGTCTGCG	70.35	85.713	-	LG1:35992534-35992636	1.89e-47	191
1	Ajp-s21272	ACTATTCACATGCCAAATCACCTTCCAGCAGGCTGGAAGGCTCTTTAGGCACAAGGAAACAATTTCTACTTGATCAAAACCACACTGAGAGGCCACCTGCA	73.094	90.913	-	LG1:37365476-37365576	2.38e-46	187
1	Ajp-s20146	GGCAGCTGCAGTGGGCCTTCCAGCCGAGGAGCCCCCTCAGCCTGCCACAGTGGGTCCTCTACCTGACCTGGGACCCAGAGCAGGAAGAGGACTGGGA	73.318	91.337	55.299	LG1:37943784-37943880	3.77e-44	180
1	Ajp-s20544	TAATCCCACTCCCCCCACACTTCCTGATTCCTGGGGCCTTCACAATGGGTCCTTTGCTCTCTGCTCTAGTACTGAATCCTGACAGTTGCCAGCAGGCC	75.981	96.664	55.299	LG1:39921476-39921573	1.06e-44	182
1	Ajp-s20085	TGCAGGAAGTCCACAGGTGTATACAGGAGGAGCCGTGGTGCACCTGCACTTAGGACTTGGCTGTAGGGCTTACAGAGTCAAGCTGGGAAGTCACTGTGTC	75.981	-	55.299	LG1:39412104-39412203	8.45e-46	185
1	Ajp-s20979	TACTTGGGATCTGAACCTGGATTACGAGCTCAGTGCTCTGACTGACATTTCATAGCACACTGCTGGCTGGACCATGAGAAGAACAGTCTCTTAAACCTGCA	79.143	102.457	-	LG1:40281524-40281624	2.38e-46	187
1	Ajp-s20032	CACAGCCTACAGCGGGTAGCAGCGCAGGCGCAGGACACGGAGGAGACTGGGCGCTTCTTTCATGACATCATCATCCCGCGCCTGCTTGGGCTGGCCC	81.043	-	56.146	LG1:40949736-40949832	3.77e-44	180
1	Ajp-s20621	TGCAGGTATGTTGGAAAGCATCCACTTAACTGAACAGACACTAGACATGTGCTCTTTGTCAAGCAGTCTACAGACTTACTTCATAATAAAGGGCTTGCATA	81.043	-	56.146	LG1:41067029-41067129	2.38e-46	187
1	Ajp-s21089	TGCAGGACCGCAGCCAGAGCCAGGCCACCGAGGCGGCCCTGCAGAGGAAGAGACACCACGCCGTGCAGAGGAGGGACCTGCAGACCGTGCACCTGACCAG	81.043	-	56.146	LG1:40760009-40760108	8.45e-46	185
1	Ajp-s20181	TGCAGGGGCGGTGCACAATTTGCTTTGTGTCGCCCAAGGGATATATGGGAGGAATTCAGTCGGAGGGATAGCACTGTTCATTTCCCATGCAGGCAACTATGACT	81.043	-	56.146	LG1:41384265-41384368	5.32e-48	193
1	Ajp-s20322	GGTCCCGCTCCTTAACCACTGCTATGCCCATACGCTGTGGTACAGATCAGTCTAGGAAACACCGCATCTCTGCAGCCACGCCGCAGAAACAACGTAAG	81.043	105.939	56.146	LG1:41676437-41676534	1.06e-44	182
1	Ajp-s20180	GGGTGCACGGGGTTAGCGGTGTGTAATGAGAACCTGTCATCCTGACTGACTGAAACCCTCCCATACCGCGCGGTGCTAAAGCCAACTGTGCGTTGCCCTGCA	81.043	-	56.146	LG1:41812109-41812210	6.71e-47	189
1	Ajp-s21140	CAGGTGGGAAAGGCCCGCGGTGAAGCCTTTATGACTGTATTAGACATATTTTTCCACACGGCGTTCCAGGGCATGTTCCTATTACCGCTCCGAGCTCC	81.488	106.787	-	LG1:42592706-42592803	1.06e-44	182
1	Ajp-s20559	CTCTCTGGGCTAAGGAAAGCCTGATGGTCGCTGTAAATTTGGCTTTGGGCGATGAATCTGCGTTTGAATCCTTTGTGAATGGCTCTGCACAAACCC	85.463	-	56.568	LG1:43235015-43235110	1.34e-43	178
1	Ajp-s20329	AGTGAGTGACAGCAGCAGAGTAAAGATTTTTTCAACTGAGCGCTGTTACAAGGAAAGGGCAAAGTGGAAGAATGGCATGCAGTACCGTATTATTCCCTGCA	85.463	114.357	56.568	LG1:44196645-44196745	2.38e-46	187
1	Ajp-s20558	GGGTACAAACACAGCTGCAGAACTGCAGATGGAATTAGGTGCTAATTAATCTGAACAAAATGACCCAAGCCCAGCACAGCCACCTTTAATGAACAGT	86.909	117.075	-	LG1:44551145-44551241	3.77e-44	180
1	Ajp-s20791	CTGGGACTCGTCTGAGATGTCCATCTGGAAGAGGTCGTAGAATTTGGAGGATGAGGTAGAGAGGTAGATCTTGTGGGCGAAGATGTGGATGTGGTCCTGCA	87.819	118.786	-	LG1:45640951-45641051	2.38e-46	187
1	Ajp-s21285	CAGGTTCTTGAGGCCAAAATGGATGAGATTGACTCTCTGAACGAAGGTTTGATTACATCCCCGACTGGAGAATATTTGTGGAATACTGCCTCCTACCTGCA	88.961	120.933	56.99	LG1:46888863-46888963	2.38e-46	187
1	Ajp-s20616	TCAGACTCATGTCTGTGTGAGGCCGACTCGCGAACTGCGACGTGACGAGAAGCGGAGGCTGACGTGGCGTTTTTGTTCTTTCTGTGTTTTTAAAATTCCTGCA	89.184	-	56.99	LG1:48702786-48702888	1.89e-47	191
1	Ajp-s20040	ATTAATACTCTTTATGTGTCATTGTGAAACGGGCGATTGCACGTTCACACGTTCCCGTGCATTTTAATGAGTTACAGTGAAGGAGTGCTGCAATTCC	89.184	121.378	56.99	LG1:47394773-47394869	3.77e-44	180
1	Ajp-s20075	TGCAGGAAAGACGAACATCGTGAGAGGACTTTAAATGCGCTTATTTTATTTACGATAGCAGAACGGCATCATCGCACACAGTATCCCGTGCTAGTGGGCTAACGATGGGCAAACA	114.189	-	92.593	LG1:51515168-51515282	4.66e-54	213
1	Ajp-s20129	TGCAGGTGAACCCATAAAGAATGAAACACACGGAACTGACACAAAAATGGAGCCTGATCCTTGTTGTATATCCAGTACCCATTAATATAATCCAATTTCAC	115.324	136.439	-	LG1:50960300-50960400	2.38e-46	187
1	Ajp-s20301	GGGGGAGGCCGCAGACAGCAAACAGGAAGCGGCACAGCTAACAGCAGGGTTCAGACTCTGTGTCTCAGGGCTACCTGACCCTGCTCCTAGAGATCTGCCGTCC	119.423	138.8	-	LG1:51557385-51557487	1.89e-47	191
1	Ajp-s21137	GGGTCTGTTGTATGAAAGTCAATAATAATTATTTTTTGTAATAAAATGGAGCGATCTTGTAATGATCTTGCTGGCTCTGTACATAGGCGTCTGACTG	124.317	141.62	-	LG1:54671615-54671711	3.77e-44	180
1	Ajp-s20878	TTACACAGAGCCCTGAGCCCTCCTGACGTTTGAGGGTGTGCTAGCTGAAATAGTCTTTGAGGGCTGGTTGCACCTGCAGAGCAAAGTAACTATGTCCTGCA	124.317	141.62	107.014	LG1:53384721-53384821	2.38e-46	187
1	Ajp-s21253	GGGCTCCCGCCTCTGCCTTTGATGCTGGCGGTACGGTGGCAGTTAGCATATTCCGCCATAATCGTTGGAGACATGAAAAGAAAGAGAGCCACTCGTG	124.317	141.62	-	LG1:53904094-53904190	3.77e-44	180
2	Ajp-s20908	GGTATGCCAGCTGGATGAGGCGCGGGGCCTGGTGCAGGTCTACCTGTTCAGCAGCAGTGCCCTCGACCCGCAGACCAGCGTCAACCAGCAGCTGCT	0	0	0	LG2:44711655-44711750	1.34e-43	178
2	Ajp-s20103	GGCTGCTGGCCCAGCAGAGCGCGCTGGTGAAGGAGCTGGAGCAGGTGTTCCCCTTCGAGATGGTGGTGGGTCTGAACGGGAGGGTGTGGGTGAAGG	0	0	-	LG2:44612285-44612380	1.34e-43	178
2	Ajp-s20503	TGCAGGCACAGCGTCCCTCCAGGGCTAGAGTTTGAGACCCCTGTTCTAAGTGTGCATAACGCCTGTACTAAGTACCACAGCTGTGTCACGTGTCTGACTGTGCAC	0	0	0	LG2:44595898-44596002	1.5e-48	195
2	Ajp-s21124	TGCAGGCTGCAATAAGCTGACAGACGGCTGCCTGCTCTTCCTGAAGCGCGTGTCGAGTCTGACGCTGCTGGACCTGCGGGGCTGTAAGGGCGTGACGCGGCG	0	-	0	LG2:44899602-44899703	6.71e-47	189
2	Ajp-s20629	TGCAGGCTCTCCACAAGGGCATCGGGGAGTCTACCGCCTCTTTAGACGACCGCGCAAAACCCTTAACATACCCGAGTTTAAAGCTGACGGACGTTAGTTTTAAT	2.425	0	4.85	LG2:44106415-44106518	5.32e-48	193
2	Ajp-s20188	TTCCCATGGTGTTGTGTTGGGGAGTCGGGGCTCCAGTCATTCAAATCGCTGGGGTTGGGCCTTTGGGTACGAGCCACACGCTGGATGGTTTCCATCCTGCA	2.636	0	5.272	LG2:43767219-43767319	2.38e-46	187
2	Ajp-s20027	TGCAGGACCAGGAATGAAGATCACTGGTCTAGACCATGCGGAATTTTACAGGATGTTTCTGTTTGGTGAAACGCCATCCTTAAACCTAGCAAAGGAGGCTGG	9.324	0	18.646	LG2:42798539-42798640	6.71e-47	189
2	Ajp-s20885	TTTAATTTGTTAACCGCCATTTCCAGACCCTGTTTTCAATCTGGGACGTTACAAGATTTTACAAGTGAAAAATCACTATTCTCTCCTTGGCTACTCC	9.832	0.422	-	LG2:41820836-41820932	3.77e-44	180
2	Ajp-s20854	TGCAGGTTCCTCTCAGGCAGGCATTTTTACTGAGAAATCGCTAGCGCTGAATAATGCATGGAGAGCCTTTACAAGCAGTGGGCCAGCGGACTGTCTCAGAA	43.24	-	58.357	LG2:36717436-36717536	2.38e-46	187
2	Ajp-s20647	TGCAGGACAAACAACAGGGAAGGAGTGAGATCAAAACACAACACAGCTCAGACTATAAAAAAATGTATAAACTTGACAGCACAGCTGAGGCCAAACACAGAA	43.601	28.421	58.779	LG2:34910477-34910578	6.71e-47	189
2	Ajp-s20112	GGTTTGGACACTCACCACAAATGTTCGTTCAGGCGGTTCTTCTCAAAGCATCTCTTTGAGAACAGTCCGTCTGTTCCCAGGTTCTCCAGTCTGGAAA	43.601	-	58.779	LG2:34463828-34463924	3.77e-44	180
2	Ajp-s20273	TGCAGGGGTCAGCAGAGACCCACGAGCTGCTGGAGGGGAGCACGGCGGACGTGCTGAACGCCCGCATCGGCGGCGAGATCATGGAGCTGGTGCTGGTGAAG	44.997	29.937	60.056	LG2:32748132-32748232	2.38e-46	187
2	Ajp-s20951	GGTGTCCAGCGATAGCTGGCTAATGAGGCTGCCAGAATGTAGACTGGCATAGCGCCAGCCTGCGCTCACGGTGGGCACCTTCGCTAAGTGAGCAGCT	44.997	29.937	60.056	LG2:32018882-32018978	3.77e-44	180
2	Ajp-s20580	GGCAGAAGTGGTCGAGGTGGCGCGTCATCCTGTTAACTGGAACAGTTCCATTACGTCTCCAATGCTATTCCATTCAGGTCCCTGCAGCCCCAACCCC	47.71	34.084	61.335	LG2:31628081-31628177	3.77e-44	180
2	Ajp-s21287	CCACACTGTTTTTGTGGTCTTCGGTCTCATAGTAGCTGGGTAAACACAGTACCTGGGGATCCACAGGGTTCCTCTGACTGGCAGCACACTGAGTGCC	48.133	34.506	61.759	LG2:31010222-31010318	3.77e-44	180
2	Ajp-s20523	GGCATAACCTGGTTTTTAGGCTTGAATGTAAGGTTCCGTAACATTCACCAGCATCTACACCACTATGGAAACCAAGAAGGGAAAGTTCTGCTCCACTAAAAACAGGCGAGAATC	48.133	34.506	-	LG2:30990128-30990241	1.66e-53	211
2	Ajp-s20052	TGAAGGAACTGATGTACAAATCTGTGAACGAATCCTTTTCGGGAACTGAGTCAAATGATTCGTATCCCTGAAAGGAACCGTAATGGCCACCACTACCC	49.665	37.092	-	LG2:30198676-30198773	1.06e-44	182
2	Ajp-s20956	TCGGGTTGGAAGAGCACCTGTTTACATTTTATCCTAGCAGTGGCTCACAATGCCACTCCTTCATCACCACATGGCACACTTCACAAAACCTGCA	50.767	38.952	62.581	LG2:29135954-29136047	1.68e-42	174
2	Ajp-s20586	GGGAGTATTAATATCCCCTCCAAAAATAACTACCCTGTCAGGGCCCCTGTTCTGCCATCCTTCCTCTCCATGTATGTCACTGGTGGGTTTGTGGGGA	51.709	40.808	62.61	LG2:26347788-26347884	3.77e-44	180
2	Ajp-s20530	GAGCTCGCGGGTGATCTCGTTGTGCACCTTGCTGGCCTCGGACGCCCTCTGCGCGGTCAGGGCCTTCAGCGTGTCCACCGTCAGCGCCGACAGGTCCTGCA	51.709	-	62.61	LG2:29714112-29714212	2.38e-46	187
2	Ajp-s21222	TGCAGGTCCCTGATCTCCGACTGACACTGCTCCCTCTCCATCTTCACCTGGAAGAGCCTGGGATAGCACGGGGAGTCAGAACACACACACATACACTCACTA	52.054	-	62.61	LG2:14149638-14149739	6.71e-47	189
2	Ajp-s21103	TCTCTGTAATTCAGCTGTGGGATTTAGAGTGAGGTTTGCTTGTCAGGTGGCTCCCTGTCCCTCCCTCGGTTTGTAAGTAAGTGACACCTCCATCAGCCTGCA	52.398	42.186	62.61	LG2:25386085-25386186	6.71e-47	189
2	Ajp-s20173	TGCAGGTCATTAGCTAGAGAAACAAAAAGGGCTTGATTTACTCCAGCTTCAAAGAAAACCAGGATTTAACTTACTTCTGGTTGCCCTTAACTTCACATTCT	52.627	42.644	62.61	LG2:24650990-24651090	2.38e-46	187
2	Ajp-s20981	GCATGCCAGTAGATGGCAGAATTTATCGACAGTGTGTTCTTGTAACCATTTATACACTGTATCTGGAACACCCTGATGAATTGAGAAAATGATCACC	52.627	42.644	-	LG2:24603671-24603767	3.77e-44	180
2	Ajp-s20418	TGCAGGATGCAGTGCTTCATTAAACAGGCTAGGTTCAGCCTTGCTTCTTTTCCTTTTGATTGGTCAGATTTCCCTGTACTGTCTCTTTTTAAAAATACATTAAAATA	52.858	43.066	-	LG2:24997465-24997571	1.19e-49	198
2	Ajp-s20985	GAAGAAGAAAACAGTGTAAAATGCCTTGAAATTTTGAAGTAAGGACTACCCATCTGCTGGTGATTCATTCCTTTCATAATTGTGTTTAACCATTCCCTGCA	55.005	46.998	-	LG2:23630864-23630964	2.38e-46	187
2	Ajp-s20383	GGATATGTTGATAAGTACAGTGTCAAGCATTACGTCAATAATGCACTAGATATATATTTTCAGTTTTTTCCCCCACTTTTTTTGGCTGGACTGCAAC	57.661	51.864	63.458	LG2:21379026-21379122	3.77e-44	180
2	Ajp-s21121	GGCCCCTCGTCTCCCCGATCTCATCATCTGCAGTAAGATCGGGGTCCGAGATTGTCTGACTTACTGCTCGGTTATCTCGTTTGCTTTGGTCTGTCC	59.62	55.359	63.88	LG2:20698322-20698417	1.34e-43	178
2	Ajp-s20047	TGCAGGGAAATAAATTCATCTTGAAAACCAGTCTATTCTGCCAAGAGAAAATGAACTCTATTGGTTTGCTTTACTTATGCCAAGTAAGTGTTAGTAAATAA	60.398	56.914	-	LG2:20132796-20132896	2.38e-46	187
2	Ajp-s20771	TGCAGGGTTGATCACTCAATTCCTCGTGCAGCCGACAGAGGGCAGTAGTGTTCCACATGACTAATCTGCGCCCTCTGCTCTGCGTGTGCTAGAGAGCGCT	61.574	-	63.88	LG2:17287315-17287414	8.45e-46	185
2	Ajp-s20808	TGCAGGCACACATCACAACAACACACTGCGACTATTGTTTTTTGTTCTTTTGTAGTTTCTGTTGTACTTGTCCCCTTTTCCAGTTGTGCTTTGATCACTGTGA	61.574	-	63.88	Unplaced_LG2_1:1-103	1.89e-47	191
2	Ajp-s20573	TGCAGGGGACAGAAGTGAATTGTCAGGTCTCAGGGGAATGCCCCTCAGTAGCTCACGCAAGGCATAGGTCACACAACCGTGCGCAATGACACAGACAGGTT	61.781	59.681	-	LG2:19801889-19801989	2.38e-46	187
2	Ajp-s20342	CTTGGCATTGAAAAGTGTGACACTGGAGTTGTATCAGAAGTGCCACGGTTAATGGTGTGTTTCCAGTTGCCCAATAGAACCACTCAGCTACATCACC	63.527	63.174	63.88	LG2:19523881-19523977	3.77e-44	180
2	Ajp-s20046	AGGCTGTCTATTTTTGCCAACCTGAGCTGACAGGTAGCGTCTGTTTGCACAGGCTGAGCTCTGAGACCTTCTGTTCACTTTGTCTGCCCGTTGGTCCTGCA	64.602	65.322	63.88	LG2:18831982-18832082	2.38e-46	187
2	Ajp-s20557	TGCAGGTCCAGGAAAGCAGCATGATAAGCTGGACTGTATGGGCCATTCAAATAGTTTCATTTGGTTTGCTAAATAGCACATGTTTGTTGTGTGATTAGCTAT	65.026	66.172	63.88	LG2:18163677-18163778	6.71e-47	189
2	Ajp-s21010	GGCTATCTTCGGCACCTCCAGCTCCTCCACATCCTGCCCGTTTTCAGACAGATACCTGACCAGCACGCAGGGGTTATTCTTTCGGGAGGGCGCCACC	65.026	66.172	-	LG2:17854146-17854242	3.77e-44	180
2	Ajp-s20006	GGGGGCAGAGTTTTACTAGCAAATTAGAATGCAGCTTGCGAAAAAAATGAAGGTACCGATTCAGCGTGCTACTGCCCGCTGATTTACAATTCAAAACAA	65.345	-	63.88	LG2:19286933-19287031	3e-45	183
2	Ajp-s20823	TAGAGAAGACTTTTCTGGTTGGGTATGAACATCCCTTCACCCATCATTCCATAGTGTGACCCAAAATGGGAGCTCCTGCTAAAAACCATTTCCTGTCCTGCA	65.345	-	63.88	LG2:15267662-15267763	6.71e-47	189
2	Ajp-s20713	TGCAGGACCAGTGCCAGATCCTGCCACTTGACTCTTCAATTGTGCCACTGAATAACAATAGGCTGATTTACCTGCACAAGCTAATTGTCTCATTGTCCCTGA	65.665	67.449	63.88	LG2:16333627-16333728	6.71e-47	189
2	Ajp-s20140	TGCAGGCACCTGCATGTTCAATATGTCCACCTCAAGTTCTCCAGGGCAGCAGGCAATTCAGTTAATTCCAGTTCTCACGTTTCTTCGCTTACCTTCCAAAA	65.665	67.449	-	LG2:16271186-16271286	2.38e-46	187
2	Ajp-s20578	AGCCAAGTGACCACAGACTCAAAGAGGAACTCTCCTCTGTTACAGTCTTCCCACGTAACCATAGGCACAGAGGAGCTTAATAAGCAGCACTCACTCCTGCA	65.665	-	63.88	LG2:23374949-23375049	2.38e-46	187
2	Ajp-s20285	GGTCAGCTGGCTGAGCAGCAGTGGCGCGCGGCTTCATACAGCAGCCAGTGGGAATGGCCAACAGCCTGGGGACACCCAACAACGGTCAAGCTGTAGG	66.8	69.595	-	LG2:15336345-15336441	3.77e-44	180
2	Ajp-s20068	TGAAGCGAAAATCTCTCCTATTAGCGCAAAACCCAGGCCGAAGATCCCGTGTCGATAAATCCTCACGAAATGTGACAGATGTGACAGAGAGAGTTCC	66.8	69.595	-	LG2:15521229-15521325	3.77e-44	180
2	Ajp-s20550	AAGCTTTCTTAAGTTATTAAAATTATTCTTCTGTGGCCTACATTGGCTGCTCATATAAAGGAAATCTAGAAAGACAAAAAATGGAGATGCCACAACCCTGCA	81.218	96.846	65.589	LG2:12661829-12661930	6.71e-47	189
2	Ajp-s20120	CCTGCCCTTAGAGCTCCTGAACACACCACATTAGCACGTCCGCGATTACCCGTCCGTATTAAACCGTATTAAACTATGCCATATGCGTTAGATATCCTGCA	81.218	96.846	-	LG2:12709532-12709632	2.38e-46	187
2	Ajp-s20237	AGCTTCTGTTGCACTTTTTGAAAATGTAGCCAATCGTCCAACTAAAACGCGAGCTCTTGATGTGATGATTCACCCCATGTGGACAAGCATTTCGACCCTGCA	81.218	96.846	-	LG2:13193161-13193262	6.71e-47	189
2	Ajp-s20164	GGGCTGTAAACAGGGAGAGTTAGCAGAGCGCAGAGCGTAGCCCCACCTGCTCCCCTTCGCCAGGCCCTGTCACATCCACCCACCGCACAGTGTGGGC	81.856	98.122	65.589	LG2:12319384-12319480	3.77e-44	180
2	Ajp-s20307	GGGGGAGACAGAGAGTCAGTAGAGAGAGAAAGTAAGAGTTTGTGCGTTAGCTCCCCCTTTCACTATCGCAGAACCCGATGCCGCCACTAGGGGGCAG	83.826	102.061	-	LG2:12117637-12117733	3.77e-44	180
2	Ajp-s20712	ACAAAGGGGAGGGTGGTCAGGTGGAGGAGGTCAGGGCACCAAGTATGGGACTCGGTGGCATGACCTCTAACCTCTGACCCCTGAAATCCAGCCTACCTGCA	84.137	102.683	65.589	LG2:11894805-11894905	2.38e-46	187
2	Ajp-s20282	TGCAGGATTGGAAATGGCAGTTAGCATTAAATCAGCTCTGCAATGATCAGACGAGCTTTCTATGCCAGTTCATTAAGCAATAACAAAAAAACTTTCTACAC	84.463	103.336	65.589	LG2:11047063-11047163	2.38e-46	187
2	Ajp-s20863	TGCAGGCAGGGATATCAATAATAAATGGCCACCTAGAGAAATTTAATGGTTTTACACTTTAAAAGCTCTACTACACCAATGGGACTTCAATTGGATTCTGCTC	85.608	-	66.437	LG2:10273536-10273638	1.89e-47	191
2	Ajp-s20318	TGCAGGTCAGTATTTAAGAATCGATCCACTGTGTGTGTGCAGGGATGTAAAATGAAATCCCCAACACGAAATGCAGTTAGCGGATCTGCTTATCCAGGGCTAAT	88.509	-	68.583	LG2:7603139-7603242	5.32e-48	193
2	Ajp-s20947	CAGCAGGCTGGAGACCCAGAAGGCCCAGGACCAAGGCGCCCTCCTGGAAGCGGAGGCCAAGGCCGCGGCGGGCAGGATGGGCGAGGAGGCCTGGCGCCTGCA	93.822	115.128	72.515	LG2:6917696-6917797	6.71e-47	189
2	Ajp-s20018	GGGCAACCCTGCTCTGGTCCTGGAGGGCCACAGGGCCTGTGGAGCTTTTATTTTAGTATTTAACTGAATACTCACTTCACTAAAGCCTTCATTGAA	94.46	115.128	73.792	LG2:6889169-6889264	1.34e-43	178
2	Ajp-s20274	TGCAGGGAATCGTGGAGAACGACGGTGAGTTCGCCTCGGTCGTCTGCCTGGGTAAAAAGACAGGAAGGTCTGTGAAGGAGTTTGTGTGATTATATTGACTA	94.46	115.128	-	LG2:6914312-6914412	2.38e-46	187
2	Ajp-s20658	TGCAGGTGTCAATGCGGTGTTTTATCAACGGTTTCCTGATGCTGCCTGGCTCCACAGTTCATAAATGGCAGTTTGCACACACCTGGGTGTCCTCTGCACAA	94.46	115.128	73.792	LG2:6820256-6820356	2.38e-46	187
2	Ajp-s20185	GGCTGCTGCTGCCGCTGCTCCCGCCGCTGCTCCCCGCGCCCAGGCTCTCCTCTCGGGCCGAGCCCCGCCCCACCGATGACACGTCGGGGAGGGAGGAG	94.46	-	73.792	LG2:6272933-6273030	1.06e-44	182
2	Ajp-s20858	ACCTGGACCCTTCCCTGGGTCCAGGTGGTGTCGACCCAGCGGACTGGCGGGCGTCGATTCCAGAACCTTCAAGTGGGCGTGGGCTTCCTGCCACGCCTGCA	94.884	115.128	74.639	LG2:5986678-5986778	2.38e-46	187
2	Ajp-s20128	TGCAGGATAGCATGTAGCGACTGGGCCCTGTACAAATGCAATCTCTGTGGGCCTCCTTCACAAAACAAACATTCTAGTCCAGACCCTCCCACCCCCAACCA	94.884	115.128	-	Unplaced_LG2_2:7542-7642	2.38e-46	187
2	Ajp-s20630	TGCAGGAGAGCCAATGCCGTATTTTATATCCACGAACATGAACGTATCTCACATGAACTATAGCACTTGCTGTATGAAATACACACTAGGTTACTAGGGTA	95.522	116.404	74.639	LG2:5524995-5525095	2.38e-46	187
2	Ajp-s20883	TCGTTCAGTCTCACTCGCGGAGGAGAGAACAAACCTGGAAGAGCCTCTTGCACTCCGCGATCATGTGAGCCAGGCCCTGTGTGGCGGCCAGGTTCTCC	95.522	116.404	74.639	LG2:5675376-5675473	1.06e-44	182
2	Ajp-s21201	TGCAGGCAAAGCTTGTACATTCAGCGTCTTTTCCGTAAAATGGTCTGAATTTCCTCTGAGTCACAAATTTAATTTTCAAGTCAAGCTTTCAGTCCCCAATT	96.059	-	74.639	LG2:5258312-5258412	2.38e-46	187
2	Ajp-s21176	TACAGAAATAACACACACGGACAAACATAAACATATTGTGGTGAACAATAAGTGCTCACAATACTTTATAAATCTATGTACTGGTAACCACAGTACC	96.595	118.551	74.639	LG2:4935534-4935630	3.77e-44	180
2	Ajp-s21219	GGACGGGAAGAGGAAGGCTCTTTGGTTTATAAGGCTTCTGTCCTTGAATGTGAGCGGTTGTTCAGTTGTTCACATGGGCCTGTATATACAGCCCCCCC	96.595	118.551	74.639	LG2:5066649-5066746	1.06e-44	182
2	Ajp-s20339	GGATGGCAGACCTCCAGGAACAGGGTTGGGCAGCCCTGGTCTACCGAACATCAAAGCCAATGTAATAGAACTGTATGGTCAAAAGTCAAACAAAGAC	96.595	-	74.639	LG2:6047231-6047327	3.77e-44	180
2	Ajp-s21248	GGCGGATCTAAACTGTTTTAAACGGTCTTCCTGTCTTCACCTTGTTTCTCCTCCCATTGGGAGGGTGTTTGGAAGACCACACCTGTACAAGGGTTCG	97.67	120.699	74.639	LG2:4592660-4592756	3.77e-44	180
2	Ajp-s21175	TGCAGGAACCAAAAACTTGAAAAGAATGAAATAAATACACAAAGAAATAGAGTGATATATGAAGAGTAATGTAAAACGAAAGTTATCCCCAAAAGGGATCTA	97.67	-	74.639	LG2:4872809-4872910	6.71e-47	189
2	Ajp-s20817	GTTTGCTGTTGGACCGAATCAGCCACATGCCCCGCGGTGATCAAAGGGGTGGTTCTGGTTACCTGGGCGACAGGGGGTGCACTCTTTGGAGGCGGCCTGCA	99.308	-	76.785	LG2:3163755-3163855	2.38e-46	187
2	Ajp-s20313	TGCAGGACGTCCTGCGGCATCACGCCCGAGGAGTTGGGCGAGACAGAGGAGTGGGCCGTCCTCAGGTATCGGGAGTGGGGCCTCTCCTCGTCCGCCCCCCT	102.718	124.181	-	LG2:3145471-3145571	2.38e-46	187
2	Ajp-s21056	CGCAGGTCCTGTGAGCAGGCCACGCAGGGGATTGGCTGCACAAGGAAATCTGAGAGCACCATTCTGAAAGGGGATTGGCTGAGGAACTGCACGAGGAAGAA	104.117	125.146	-	LG2:2852585-2852685	2.38e-46	187
2	Ajp-s20074	CACTACTGAGCTTACTTCCTGAACCAAGCAGGTAAAACAGTTAATGAAATCAGGTGGTGTTGTTCACAGTTGGAGCAAATGTCTAGAGACACTGCAGCC	104.449	-	83.522	LG2:2723171-2723269	3e-45	183
2	Ajp-s20388	GGGTGACGGCCAGGTGGGCGGCGGCCTCGTCCATCAGCAGGGCGGGGTCGCTCCTCAGCGGGGCAGGGTCCGTGCTCTTGTCGGCGCGCCCCTTGCG	104.449	-	83.522	LG2:2830459-2830555	3.77e-44	180
2	Ajp-s20426	GGGGGCGCAGCGGTTAGCGACGCACGCCCACACCCCATGCCCACCTCGCCGCGACGGGCGGGGCTCTCTCTCCGCGCGGGCACTGACCTTTGACCTCCGCTCAGCTCCGT	108.045	-	88.233	LG2:1804980-1805089	2.65e-51	204
2	Ajp-s20777	TGCAGGACGGTAGACCTCCAGGAGCAGGGTTGGTTACCACTGCTTTAAAGAAACTAAAATACGTGGGTAAAAATACTGTTGTAATAAACCCCTGTTTTTTTGGTG	109.643	128.958	90.327	LG2:1065821-1065925	1.5e-48	195
2	Ajp-s21037	TTTAACAGACCCCTCTGTGAACATTAGACAGCGGCAGGCCGTCGTTCTCAGACAGAAGCTTCCAGAAAGTGGTGTGCGCTGACCTGAGGGGACGTTCTCTCC	109.643	128.958	-	LG2:941956-942057	6.71e-47	189
2	Ajp-s20864	TGCAGGAGAAGGAAGTCTTCAGGGAGTTCCTGTACCGCATCAACATCCTGGGTATGGGAAACAGAGAATGGGAAGTGTCTAGCACTCATAAGACAATATT	117.652	-	106.345	LG2:316725-316824	8.45e-46	185
2	Ajp-s20599	CTAGCCGAACGGCAGTGATAATGCTTCAGAAAATACATTCTGCTGCCATCTCCCCAGCGCTCTGAAAAATCTGCTTTTTCTTTTTTTTTCCGTCGTTCC	117.652	-	106.345	LG2:209142-209240	3e-45	183
2	Ajp-s20742	GGTCAACAACTCCCAGGTGAACCACGAGCTGTGCAGGTGAGCCAGCGTGACGGGTGTGAACACAAAACCGCCTGGATACGTCAATATTTGGTTTGGAT	117.652	128.958	106.345	LG2:477492-477589	1.06e-44	182
2	Ajp-s20465	TGCAGGACTGCTGAGTGGCACAGTCTGCGGGTCTGGGGGCTGCGCTGCTCATGCAGCTGCACACACACTGCAGGCACAATGAGTCAGCCAAAACCAGCGCCC	118.11	129.416	-	LG2:168244-168345	6.71e-47	189
3	Ajp-s20243	GGCTCAGCTGGAGGGCGGGGCCGACCGTGTGAGCTCTGAGGAGGTGGAGGAGTTAAAGACCTCCTACACCACGCTGGTGGAGAGCCTGACGCTGGA	0	0	0	LG3:716613-716708	1.34e-43	178
3	Ajp-s20960	TGCAGGTGCCGATAGTCAAGTGCGTGTCAGCGAAGCCTATGCGCGGCGAGCGAAGTGGCCATTCTCGGTGTTAAGCAGACTCGCGTCTCTGCCTTAACAC	4.415	-	7.512	LG3:1013078-1013177	8.45e-46	185
3	Ajp-s20663	TGCAGGAATGGAACTGCCCACCCCAGCAACAGTCTAATACAGGGGAGCACAATAAGGGCCGATCCGTTTCAGGATTTTGTGCCAACTTCAGCTCTTAAAAT	7.084	-	12.052	LG3:1426564-1426664	2.38e-46	187
3	Ajp-s20037	TGCAGGAAACCTGACAGAAATAGCGAGCTTTTTTTCTCCCTCCTCAAAAAACGAAAAAAATATGGAAAAAAAACCCCAATCCTAACTGTAATCCTTTTTTC	7.584	-	12.902	LG3:1525159-1525259	2.38e-46	187
3	Ajp-s21143	CCGTTGAGTCGTCTTCTGGGTGTGCAGAAGGCGGGCGTCACATGACAACACACAGCGCTGCACTGGCATGCCCTGTCTCGCCTGTACCCAGAATCCCC	11.832	-	20.129	LG3:1946762-1946859	1.06e-44	182
3	Ajp-s20714	TGCAGGATGGACTCGGGGGAGACGGCTGTGCGGCTTGGGATTCTGTCTGCGACGTTGTCCACTTCTGAATGTTAATAATACAGGACGCGGAAATTTATAGC	18.766	5.608	31.925	LG3:3912705-3912805	2.38e-46	187
3	Ajp-s20643	TGCAGGACCTGTAGTTGAGTAGTGCTGCCTTACACAGTACTGCAGTTCCGTGACTGCAGTGTAAGGTGATGCATATATTATTTTGGGAGTGAGACCCTTTG	18.766	-	31.925	LG3:3960737-3960837	2.38e-46	187
3	Ajp-s21013	TGCAGGCATTGCCTAGGACCATAATACATGAAGTATTATGTAACTGTAAACCAGGAGGCACCAGACCCAAGCTATCTGCCATTGCAGTGCTACACTTCTC	19.014	5.608	32.422	LG3:4266346-4266445	8.45e-46	185
3	Ajp-s21220	TGCAGGGTGCTCCATAATTGGTGGTAAGCTTCACCCAGGTTCAGGAAGGGTTCAGTCTGCAGGGATCTGAGTCTCAGTGTTCTCCAGCGACCCCTGCTGGTC	19.955	7.168	-	LG3:4756904-4757005	6.71e-47	189
3	Ajp-s20783	CCAACCATTGCTGAGCGCTGACCCCATCAGTCAGTACACCAAGGCTTTCGCACAGGCTAGCGGGCTCATAAATCCAGTCCCCGCGGAACAGTAAACC	20.556	8.165	-	LG3:6232435-6232531	3.77e-44	180
3	Ajp-s20871	TGCAGGCAGCTGCCAGTCAGCGAGAGTGTTTGGCTTCGCTGCGTTTCTGACGCCCAGAGACTGCAGATCGCCCCCAGAGACGGCTGGTGCTCGGCGGCTGAG	27.675	19.975	35.375	LG3:12672862-12672963	6.71e-47	189
3	Ajp-s20269	TTCTTTCCTCCTCCTGGTTTTAATGTAGTTAAATGCATGGGCCTTGCTTTTTTCTAGTCAGTTGGCTCTTTGAAAGTAGTGAGAGGGCTTCCTTACC	27.675	-	35.375	LG3:12278557-12278653	3.77e-44	180
3	Ajp-s20109	TGCAGGCGTCATAGACTATGGCTTTTAGTGGAGGCCAGTATAAGGTGATTTTGTCTTTGTTGTTTTGAAAGGTTGGCAGTTCTGAGAGAATGAAGCTGTCCT	31.011	26.252	-	LG3:13522033-13522134	6.71e-47	189
3	Ajp-s20291	GGGGGCGCTGCAGCCTCCCTGTACCATAATTCCCATTTTCAGGCACAAAATTATTTCAGTCAAAACTGTGTTGTATCTGACCCCTGGTTTAGCCAGT	31.237	-	35.797	LG3:14612343-14612439	3.77e-44	180
3	Ajp-s20238	TGCAGGGCAGTGGCAACACATGCTGTGGGTCAGACTGTGGCGTCACATTCAATTCAATTTTATTTCTATAGCGCTTTTTACAGAGAACTGTCACAGAGAAGC	31.237	-	35.797	LG3:15553676-15553777	6.71e-47	189
3	Ajp-s20284	GCGGACAGAAGCCCCTGCCTTAGCCCCCTTCAGTCCAACAGCAGTATCAGAACCATGTGAATAGCAGGTCTGAGCCAGGGAAGACTCCACTTCCCC	31.237	26.679	35.797	LG3:14479172-14479267	1.34e-43	178
3	Ajp-s20390	ACCAACTCGCACACACGATTACTGGAGAGTATCAGCCATGATGGAGCTGAATGTGGATGCAGATCCTCCACTGCCTGTCCCAGCTGTGAGAAACCCCTGCA	31.237	-	35.797	LG3:15329291-15329391	2.38e-46	187
3	Ajp-s21061	GGTCAGCCAGTTATCCTGTTGTTAAGCCACTTTATCAGTGCCTGACTAGTTCTCCTGTTTCATTCTGTGGCACAAGGGGGATGTAAATTGACTCCTTCCTGCA	31.237	-	35.797	LG3:15080479-15080581	1.89e-47	191
3	Ajp-s20565	GGTGTGCGTCCCCCTCGTCCTCCTGGACAAGCTGTCCCTGGCCGAATCCTACGTGCAAGGCCACAGCCATCTGGAGGAAGCCCTGGTCAAGCTGCT	32.946	29.71	-	LG3:15522618-15522713	1.34e-43	178
3	Ajp-s20024	ACGGTGCACAGGTTGATGGCCTTGCGCCCGTTGGACACGCCGTTCCACTGCAAGATGTGCAGGAAGCCGTCGGCTGTGGACACCACCAGGTCCTCC	32.946	29.71	-	LG3:15688661-15688756	1.34e-43	178
3	Ajp-s21086	TGCAGGATAAACCAGGTATTAGGTCCAGTCAGAGATTTTATGTGGAACAAAAGCACAGTGTAGCCTTAAGATTATTCAAAGGAAAATTCAGTACAGGTGAAAG	34.976	-	36.644	LG3:14468090-14468192	1.89e-47	191
3	Ajp-s20226	TGCAGGGAAATGGCAGTTAGGGAGTGTGCCCACAGGGCTGGGGGGGTGGGGGGAGGGCTCGCTAATGGATGTAGCAGAGACAGAGCCTCGGTGTTATAGC	35.421	34.099	-	LG3:17320351-17320450	8.45e-46	185
3	Ajp-s20482	CACGGGCCTCAGGGTGTTCCAGCGCCACAGCAGGGACCGCTTAGCGCGGTAGATCAGGTCTGTGCCCCACTCGTCTGGCACAGGGGCCATCTGTACC	35.421	34.099	-	LG3:17643129-17643225	3.77e-44	180
3	Ajp-s20778	CCCGACACAGGACTTTCTTTGTTAGTCAGAGCCCATAGTGATTCATCAGTATGGATAGGTCTCCATCAGAGAGATGACTGAGAGACTTAGGTACAGGCCTGCA	40.609	43.299	37.921	LG3:18377154-18377256	1.89e-47	191
3	Ajp-s20661	GGAAACCCATCATGCACTTTGCATTGTTTCGACTAGAGCTGAGGCAGAATCTCTGAAGGTTAATTGGAGACTTTTAATGTAGAACACATGTTGCACAAAA	40.609	43.299	-	LG3:18319650-18319749	8.45e-46	185
3	Ajp-s20581	GCTTTACGTGTGATTCATACCACAAGAGGAATCAATTTATATCATCCGTGGAGGATATCACCGAAAAACATAGTCCTCCTGGAGCGCTGCTCAGTCC	40.609	43.299	37.921	LG3:18609576-18609672	3.77e-44	180
3	Ajp-s21290	GGGGTCGTCGTGCGGCTTTCCCGCCGCCGCCTTCGTGGCGCTGATGAGGTCGCCCAGCGCTTTGGCCACGTCCTTCACCGCGTTGATCAGCACCACC	42.115	-	38.343	LG3:19226245-19226341	3.77e-44	180
3	Ajp-s21291	TTCCCCATGGCAAGAGCAGCCCAAGTATTGAGACATACACTGGCTGGCCTTGATCTAAACCTGAGGCTCCCAATCCTGTTCCTGGAGATCTACCATCC	42.115	45.888	38.343	LG3:18714278-18714375	1.06e-44	182
3	Ajp-s20357	ACTAACCTTTACTTGTACTTACCTGTCAGTCCCCAGCAACACAGTCTTACATGCCAAAAAGTTACACATGAACTTGGGTGTCAGACTCCTGCCGTCCTGCA	42.115	-	38.343	LG3:19437899-19437999	2.38e-46	187
3	Ajp-s20767	GGAGGGCCAGGGAGGTGGAGGAGGCGTGCAGCTGCAGCAGGGCGGCGGCCTCCAGCAGCAGGAGCAGGAAGGAGAGCGCCATGCCCTCGGGGTGCAG	42.115	-	38.343	LG3:19347479-19347575	3.77e-44	180
3	Ajp-s21238	GAGGTCTGGCTGCAGACTCTCCTTCCAGATGCCACTGCTGGCGGCATGCTGACCGCGAAAGGCTGAGGGGGACCAGATATGGCGGCGCGCTCGTCCTGCA	42.115	-	38.343	LG3:19437699-19437798	8.45e-46	185
3	Ajp-s20585	GGCACTGCGGCCCTCTAGGTCTGTAGTCAAACCAACAGACACAGCGCCCCCTCCAGGACTGGCGTTTGATACCTCTGGTTTACAGTGATATTAGCGTTCACGGCAG	45.371	49.37	41.374	LG3:19893113-19893218	4.22e-49	196
3	Ajp-s20135	GTAATGTGAGGTGAAGTAACACAATGTGATATAATGTAATGTGCTATATTCTAAGGTGATGCGGTGTGGGGGAGGTTACCCTTCTGGATGGCAGGCTCC	45.371	49.37	-	LG3:19492985-19493083	3e-45	183
3	Ajp-s20850	TGCAGGAAAGATCGTTTAATTTTTGATCCGCCTTGATGCGGAAATTAGGCCATATGGTATTTGTGATAGCCTCTGTGAGATATGAGCCAGCTGGTGACTGA	45.797	-	41.374	LG3:19826725-19826825	2.38e-46	187
3	Ajp-s20940	AAGTTAGCGTAGCTGGAAGCGGTGAAGTGGCTGGTGTATATTGCCGTGCCCCTCTGTGATACGGGGAGATTGCTGCCCTGACTGAAAATGGTGAAAGATGTGCC	45.797	-	41.374	LG3:20379830-20379933	5.32e-48	193
3	Ajp-s20445	CTGAACTCGTTAACTAACTGTCCAGACTGCAACTCAAAGATACATTTAGAACTTGCACCATACCCAGACGAGATCAACACTGTCTCATTAATAACC	46.01	50.646	-	LG3:20614371-20614466	1.34e-43	178
3	Ajp-s21085	TGCAGGCCATGAGGCTGCGTTTGCTGCCTTCCTGTGCTGCCTGTGTAAGATCGGGGCGCTCCGAGTGCAGGACCAGCTCTCCATCGTGTTCAAGGTGTTCG	46.01	50.646	-	LG3:20705849-20705949	2.38e-46	187
3	Ajp-s20636	TGCAGGAGGTAAAGCGCACAGCGGCGCACGCGCACACAAACGTGCACTCGCAGAGCTAGCGCCCCCGATGGCCAACCTGCCGCCGTCTCTGGGTTGTGCTG	46.221	51.068	-	LG3:20772012-20772112	2.38e-46	187
3	Ajp-s20021	GGTTGAAAAGCACCCCAACACTTCTTTAGCAACGTTTTACTTTAAGACCAATATCTGTTACACAAAGTTTATTTATTATTTTTTAAAGTTCTTTTCT	46.222	51.07	41.374	LG3:20776757-20776853	3.77e-44	180
3	Ajp-s21185	GCCCACTAAACGCTTGCACTGATGATTGGTTGAAATGTAAATTCAATGTTTGTTGTTCAGGAAACATGGTCTCCAAATGACCAATTCCAAATTCTCCTGCA	46.222	-	41.374	LG3:20131805-20131905	2.38e-46	187
3	Ajp-s21212	GGACCAAGCACTTCTTAACCTGATGCACAACAAATTCAGGACAGGATGATGTTTTTAAAATTTTTTTATTACTTATCAGTTTTTTATATAATTAATGC	49.254	54.548	43.961	LG3:21568263-21568360	1.06e-44	182
3	Ajp-s21144	CTTCTAGATTGGGGGAGTTACACTGCGTATAGGGTGGGCCGTTCAGGGACGGCTACTCAATGTGGCCCACGAACATTCAACAAAACGTCAGACAACCTGCA	49.465	54.97	43.961	LG3:22706925-22707025	2.38e-46	187
3	Ajp-s20142	GGGTGCAGTGTGGGTGTACCTCTTTACCTACAAGAGACAATATGCATGTCTGCTCCTAATCTTCTGTTCCAGATTTAAACCTCCTTTGTTTGGACTCATAAATAGTGATTT	49.465	54.97	-	LG3:21732491-21732601	7.45e-52	206
3	Ajp-s20757	TGCAGGGGGCGCCACAAATGCCTCATTGCTCATTCTGACACCTCAGGGTCTCAGGGCACCACCCATCTAACAGGCAAAACCCCAGTCTGGAAACCTGGCAG	49.465	54.97	-	LG3:21853600-21853700	2.38e-46	187
3	Ajp-s20909	TTGCTTGAAAGAATGGCTGATTAAAAGCGTGTAAGTGCTGATGTTTGGGCTGGTGTCTGCATCCGTGCTGTGCTGATGGGTAATGGTGACCCCGCCC	49.465	54.97	-	LG3:21789282-21789378	3.77e-44	180
3	Ajp-s21233	CACACACACAAACGGCAACACAAACAACAGGCCCAACACGCGGGCGACACGCAACGCTCGGGTTAGTTTGGGTGGTTCAGCTCAGAGGGGGAGCCACCTGCA	49.465	-	43.961	LG3:21853042-21853143	6.71e-47	189
3	Ajp-s20182	TTAGCATCTGAAGTTTCAATAAAAAATTTGATGGAACCAAGCCCTGTCGCTGCCACTGCGTCCAGGTCATAGCATCCTAGCACCAGGGTCTTCATCCTGCA	52.995	56.246	49.745	LG3:22945919-22946019	2.38e-46	187
3	Ajp-s20265	ATGTTCCAAAAAAACCTACTCTTAAAAAGGGTTAAAAAGCCGATCAGAGCCCAGGGTCTTGTCGCTGAATCCACAGGTCTTCCTCCTCCTCTTTGACCCTGCA	52.995	56.246	49.745	LG3:22976517-22976619	1.89e-47	191
3	Ajp-s20368	CACTTCACAAACATGATCACATTACAGCACCACTCTCAACACACTGATCTCAATCACACCCCCAGCCCTCCCCTCCAAAGCCCTTTGTATCGCCCCCTGCA	52.995	-	49.745	LG3:23234694-23234794	2.38e-46	187
3	Ajp-s20096	GGCAAATTTTCCGTAAAGAATATTCGGCGATACCCAGAATAATCTCAGATGCCTACTATGGAACGTGGCTCCATTTCCGTTCATCCACGACGCACCT	53.634	57.523	49.745	LG3:23503843-23503939	3.77e-44	180
3	Ajp-s20381	TGAGGGAAACTTGCGGGATTTCTTCTCTCTCCCTCTCTCCGTATATACCTTACTGTAGGGCGTATTACATATAGAGCAACTATTGCCTTGTCTTTCC	53.634	57.523	49.745	LG3:23958372-23958468	3.77e-44	180
3	Ajp-s20297	TGCAGGAGCTGCGTACCAATGCCCCCCGCTACAGCAAAGGCTCCTACAACGACTTCAGCTACGTGTCCAACAACAACCAGGAGGGCGTGGCCATGCGGAA	55.072	58.802	-	LG3:24331641-24331740	8.45e-46	185
3	Ajp-s20913	AGAAACAGAGAAGACGAGATTAGGCACTATGATTATCGTCAACACACAACGTAAATGTCCTGGAGCCCCAACTCGATTCAAGCTATGCTCTAACCCTGCA	55.174	-	51.457	LG3:24031881-24031980	8.45e-46	185
3	Ajp-s20328	GGACGACGGAGTGCAGGTCTCTGGAATTGCAGTAGTCGCGGTGGAGCTCCTTCGGGGCTATGATCGGGACGTGGGAGCTGTCGACGACCCCCACGCA	58.715	62.039	55.391	LG3:26500093-26500189	3.77e-44	180
3	Ajp-s21065	TGCAGGCTTTTGTTTGTTTGATCTCTTAGTGCCCCCTTTGTTTGAACGGCTGCCTTTGTTTGCTCTCCATGAGCTTCCGTCTCTGTGGTCCTGTATCCGTG	58.715	-	55.391	LG3:26144429-26144529	2.38e-46	187
3	Ajp-s20803	CTCCTTCCTTCTGTGGCCCCTCCCCCTCAGCCCTGTTGTCCCAGGAAGCAGAGGCCTTGGCCCCGCCCCCGCCTGCGGGGCCCTCGGAGGCCGAGCTGAGCC	58.715	-	55.391	LG3:26159459-26159560	6.71e-47	189
3	Ajp-s20553	GGTGCTACGATGCTGATATAAAAAAAGAAGCAAGAAATGCGTTTTTAAATAGACGTCTAATGGAATTCATTTCCGATAATAATGCGCTGACGTGCAGC	62.584	66.715	58.454	LG3:26964549-26964646	1.06e-44	182
3	Ajp-s21205	TGCAGGGCGGATTTGCAAAAAAACTCCAGGTGCATCACAGCGGCAGGGGTGAATTAATTAACTCTGCGCGGGGCGGCACAACGGATCGGTGGGAGTTGCCGA	64.812	70.77	-	LG3:27716219-27716320	6.71e-47	189
3	Ajp-s21076	GGTATAAAACAAAAACTCATGAGAGCCCATTGCAGGACTGAATGAGGAACCTTCTAGTCTAACCCCACTGCTGGTTCTGTTAACACCGATCTTCAG	72.387	84.553	60.222	LG3:30108443-30108538	1.34e-43	178
4	Ajp-s20617	CGTACAGACCTGCTCGTGAGATCTCATACTAAAGCTACGTGTTAATGTTATATCAATATACAGCTCGCCTGCATAGCGGAACTCTGGTCGTTAGCCC	0	0	0	LG4:44885514-44885610	3.77e-44	180
4	Ajp-s20583	GGCACCCGATCGACCAGCAGGGGGCGCTGGTTTGCCACCGCACTGAAAACCATTTCAGAAATTTCAGAAAGTAATAAGAATAGAGACGGTTCTCTGA	2.459	0.433	4.485	LG4:44687615-44687711	3.77e-44	180
4	Ajp-s20812	GGTCCACATCCTGTACGGAGTCAGTTCAGGAAGTGCTGTTTAGCCCTGCCTGCCTGTGTGCTGCTGTTTTTCAAAAACGCTGCTCTGCTGTTTGAGAAGG	2.459	0.433	4.485	LG4:43509989-43510088	8.45e-46	185
4	Ajp-s20279	GGATCACAGTCAGGTGACCATCTCTGAGCAGACAGGCCACCTCTGCGGCTTTCTTCAGGCAGCACCTGGAGTCACATGGTAGTATCCCATAAACCCCT	2.459	-	4.485	LG4:44089960-44090057	1.06e-44	182
4	Ajp-s20260	CACACAGAACATCACTTCCCAACGTGGTCATTCCACTCAACCACCTCCAAACTTCTTAGACCAGTGGTAACCAACCCCGTTCCTGGAGATCTACCGTCCTGCA	6.478	3.157	9.8	LG4:42887380-42887482	1.89e-47	191
4	Ajp-s20594	GGTTCAGCAACAGAGCTGAACCATAGAAGTCTCACGCAGGCCTCTTTGTTCATAATACATGGCACTTACAGTATTATTAATACTGATTAATACATTATCTCAT	9.536	9.272	-	LG4:42699982-42700084	1.89e-47	191
4	Ajp-s20212	GGATTCCCGAGCCCTCTCTCTCTCCGATGCTGGTATTATTTCTGCTGCGTTCCAGTCGTCTGTTTTTCATCTCTGAGGCTGGCCTCACCACCGCGTTCCTGCT	13.392	16.985	9.8	LG4:42201382-42201484	1.89e-47	191
4	Ajp-s20748	TTAAAGGGCGTTTCCAGAGAGAGCAGAATAGCAGCACACTTTCCCTGGGTCTGCGCACAGACAGAGAGACAGGGGGAGCTGATTGAGCTCACAGTCC	13.392	-	9.8	LG4:39664636-39664732	3.77e-44	180
4	Ajp-s20295	GCTGATGTAACCATCACCACTGGTGATTGAAATCAGCGGGGCTCTAGAACACCAACTTGGAATTTTGGAGAGAAAAAAAAAACATTCCCAAATAACCTGCA	13.865	17.836	-	LG4:38628279-38628379	2.38e-46	187
4	Ajp-s20525	TGCAGGGCAGTTGGCACCCGTGTGATCACGGGGGAGGGGCGGGGCAAACGGCACCCGAAATTGCAGGCACAGCCCGTTGCTCGCTCTCTCTCTCGGCCCCAA	14.338	18.688	-	LG4:39532607-39532708	6.71e-47	189
4	Ajp-s21087	GGTGCCAGAGCATCAAGGCCATGACCCCGCCCCCTGTTGCTAAGAGGCCCTCGAGACCAGAAAGGAGTTTGCGAGATGGGCAGAGAATAGATCATCCTGCA	22.03	-	11.51	LG4:39449218-39449318	2.38e-46	187
4	Ajp-s20459	GCTAGTTTCTCTCCTCGGCGCCGCTAGGACGGACACGTTCGTCCTCCTACCCGCTCCGCGTCGCGAGCCCAACCCGCTGGGTAACGAAGCGCGGCTGTAATTAGCACTCACGGGCCTCC	22.03	32.551	11.51	LG4:38420175-38420293	2.91e-56	220
4	Ajp-s21122	GGCACTAATTGAATAGAACAGCTTTTCTTAAACTATTTCTAAATTGGGTCCTGATATTTAAAAGTTATTTATGTTTGCACGTCTTCACTGTTACTGGT	22.03	-	11.51	LG4:38580438-38580535	1.06e-44	182
4	Ajp-s20769	CAAAGTATACTCACGGTTGGTGATGTTTTATTACCTCACCATATTGTAATAAAGAGTGTGAGCAAAAGAAAGGCAACACAAAAGAAGCTGACTAACCTGCA	24.503	-	11.931	LG4:36849935-36850035	2.38e-46	187
4	Ajp-s21203	GAACGCAACCAAATTTTTATAAACATCAACAATTCCCTGTCAGTCTGCTGACTCTTCAGCATAGAGACGTTGGTTCACACAGAGCTTTGTGAAGCACCTGCA	24.503	37.075	11.931	LG4:38189888-38189989	6.71e-47	189
4	Ajp-s20228	GAGAGAGGCGTGGCGGGTTAAATAAGTATCACCTGTCTGCAGTAGATTCCCATTTTACTCGGTTACATAAAATAATATTGGGCTGTCAACCCTAGTCCTGCA	24.503	-	11.931	LG4:36147252-36147353	6.71e-47	189
4	Ajp-s21267	TGCAGGTCTTTTGTGTTTGCTAAAACATAAATATTGTATGCCTTTTGTTCAGTTAAAGTACAGTTGATAAAACAGAAAAACTTGGGACAGTTTTAAAAGTC	24.503	-	11.931	LG4:35376871-35376971	2.38e-46	187
4	Ajp-s20696	AGCGAGACTCCCCTCTCTAGATGGCTCGGTTTCCAGGAGTACGGTCGAGGTAGATCAAGGACAATGCTAGAGAGCTTGGGTCACTGACCGCAGAGCCTGCA	30.615	48.878	12.353	LG4:34355433-34355533	2.38e-46	187
4	Ajp-s21246	GATTGTCCAAATGCTGACGCAGTGAAGTGTCAATCTTGAGATCCGCCAGCAGTCGAGAGGAGCGGATTGCACTCAGTATAGCCTCGGAGCCTGCA	30.615	-	12.353	LG4:34789082-34789176	4.74e-43	176
4	Ajp-s20395	TGCAGGATGGCTCCCCACTTCACCTTCATGCAGTTCACACTGGTCAGGAGGCCTAGGGGTCAGAGTGGAGAGAGACGAGGGGTCAGTACAGAGTTCACCCG	30.615	48.878	-	LG4:33621449-33621549	2.38e-46	187
4	Ajp-s20694	TCTGTGAAATTAAGACAAAAAAATATATGAAAATAGAATAAGCTAGGCTCCATCTTAGAAATCATGGCCGAAGATGGCAAAACATTTGGCCATAGGCCTGCA	30.615	48.878	12.353	LG4:34322675-34322776	6.71e-47	189
4	Ajp-s20923	TGCAGGCCAAGGACTGGGAAAGGTGAACTCAGCAGTTCTGCATCGTGACCTTAGATCTCTGATCACCAGACCTCCTCCAATAAAGCATGGGCCAGGTAGGC	31.248	49.38	-	LG4:32605072-32605172	2.38e-46	187
4	Ajp-s20825	GGTGCACAGACTGGCTCCATATTAGCACTGACCCCAAGACCCTACTGCTTGTGTTTCTGCCAGTGATTTCAGTCTCGTCGGGAGAGATCAGATATCC	33.131	-	15.385	LG4:32552637-32552733	3.77e-44	180
4	Ajp-s20840	ATTGAACTTGGTGACAAAACCAGATGCATCAAGCTTTGGCAAAACCGAACGAGAACAGACACATCTTCCTGTTTTCTGGCTCAGAACAAGGATGCAAGACCGTGCA	33.834	-	16.232	LG4:32687337-32687442	4.22e-49	196
4	Ajp-s20473	GGACAGGAAAGTGTAGCTCATAATGTATGCGCCTTGTGCGACTAATTGTGTGGCACTATTTTGTCTGTGCTGTCACTATTGGTTTTTATGGGGTTTTT	33.834	-	16.232	LG4:32376489-32376586	1.06e-44	182
4	Ajp-s21024	GGGGGCGCACTTCGAGCCCACCAGCGTGGACATGATGCGGCGGGCGGCGCGCGCCCTGCACGCCATGGCCAAGGTGGAGGAGAACCACTCGGAGTTCA	33.834	-	16.232	LG4:31269435-31269532	1.06e-44	182
4	Ajp-s20263	AGGGTGCAGGTTAAATTTAGCCACATTTATTAGACTAGACTTCAAAGCATAAAGCCCTTTCTGCAATTTAGTGTGGCTATTCCCCAGGGAAACAGCCTGCA	35.98	53.142	18.819	LG4:29057037-29057137	2.38e-46	187
4	Ajp-s20308	TGCAGGCCCTGCAGCCATTGTTTGCCAGCTGCAGAAAAAGGGCGAGCGGCGGACGCTTCGCGAGCCCCGCACTCCGCGCACCTGCATCGCGCTACGCGGGA	36.606	54.073	-	LG4:28034540-28034640	2.38e-46	187
4	Ajp-s20077	TGATGGATGAGGAGGGAGGGGGCAGGTTGGCTAAAATTGCGGGGCCTGGTGTAGGTAATGAGCACGGGCAGAGGGGAGGGCAGCCAGTCTGTTACC	36.89	54.495	-	LG4:27714194-27714289	1.34e-43	178
4	Ajp-s20116	TGCAGGGACAGTTAGCACATGCTACCCTTCCTCTCTGGTGAAAGCCATTTCCTCTTATCACTCCCATATTACCATGGCTGAGGCTGCTGACTCGGCAGAAA	37.173	54.917	-	LG4:26899339-26899439	2.38e-46	187
4	Ajp-s20114	TGCAGGGTTGTGCATGTGAATAACTGAACTAGTAAATAAGAACAGTTCTGCGGGTGAAATACACTGAACACATGAACTGTTATGTTCTTAAGGTGTTAAGG	38.166	-	19.938	LG4:27682692-27682792	2.38e-46	187
4	Ajp-s20304	TGCAGGTTATGCACGTGCATTTTCTTTTTATTGCATACTCATAACGAACGGAAGGGGAGAAAGCCGTTCATTAGCTTCGTTGCTAATGAATTACCTAGTGCT	39.3	-	20.52	LG4:27366761-27366862	6.71e-47	189
4	Ajp-s20732	GGTTTGTCTTTACAAGCATTTTCACAGAATCACAGAACAGATGTTTGTTATTTACTGTTTGCTTGAGTAAATTAAATTCTGATTTTCAGATTTAAAA	40.124	59.306	20.942	LG4:23865014-23865110	3.77e-44	180
4	Ajp-s21243	CTGGAGGAGCCCATGGCCCAGGCCGTGCAGGCCCTGCGGGCGGAGCAGGGGGAGCTCCGCAGGCTGCTCGCTCGGGCGGAGCTGGACAGGTGGAGCCTGCA	40.124	-	20.942	LG4:24556368-24556468	2.38e-46	187
4	Ajp-s21052	CATGCACACATACACCCACACAAAATTTGCTCACAAATGAATGTGGATGACTTACTTTTTCCTGAATTAAAAATTACCCAAGCATTAATACATAGCC	40.124	-	20.942	LG4:26527914-26528010	3.77e-44	180
4	Ajp-s20848	CAGGTTAAACACGTTTCGTACAGGTTACATCTGAATATATATATATACATACCACATGCATTCACTGATCATGCCTTCAGCCCTCTTTACCAATTACC	40.124	-	20.942	LG4:23865115-23865212	1.06e-44	182
4	Ajp-s21115	GTCCTGCGCAAGAAATACAAAGACCTGGAGCGTGCCTGAGACCAAAGTACAAACAGCCAGGGCCGTGGTACGGATGGACAGACAAACGGACAAACCCTGCA	40.124	-	20.942	LG4:23391230-23391330	2.38e-46	187
4	Ajp-s20350	TACTCCAGCACACAGGATTTTAAATAAAACTATGAATATTAAGTTAAAGTGCAGACCATCAGCTTTAACTGAGGGCATTTACCATATCAGGTGATCCC	40.335	59.728	-	LG4:23524084-23524181	1.06e-44	182
4	Ajp-s21060	AATCAGTCAGGGGGTACTGGTATCCTAGAGTATGGATGGGTTTTACATTCTGATTTGGAATCTGAACCATGCCAGTGCAAGCTGTGGCTGGCAGTCC	40.335	59.728	20.942	LG4:23711291-23711387	3.77e-44	180
4	Ajp-s20242	GGCGCGACTCCAGGGAGGAGCAGCACTGCTCGATCTGGGCGGGGTGGAGGGGACGGAGGGAAGAGGGCCGTTAATTCAGCTCAGCTGCTCGCGCGGCCTCG	40.335	59.728	20.942	LG4:23830097-23830197	2.38e-46	187
4	Ajp-s20605	TGCTACCGTGACAGTCTGTAAGCAAATAAATAAATATGCTAATAAATAAAAGGGACACATCAGCCTGGGACTGGAGCTTTCTCTAGAGTGCACTCTCCCCTGCA	40.56	60.149	-	LG4:23523295-23523398	5.32e-48	193
4	Ajp-s20072	GGCACGGGCCTGTATTACATGACCACTCTCTCAATGTACGGTTCTCCCCATAGGAGAGAAACAGTCATCCAGGCACCCCAAATTCAGACCATTTTCC	43.649	65.934	21.363	LG4:21104115-21104211	3.77e-44	180
4	Ajp-s20704	TGCAGGACGAGCTGTGCAACTTCACGTGGCAGGAGGTGCAGGGCCGCCTGATCAGCCTGCAGCGCGAGCAGCAGATGTGCATCCACAAGAAGGAGCTGACG	43.649	-	21.363	LG4:21605934-21606034	2.38e-46	187
4	Ajp-s20598	GAGGCGGTCCGCCTCCACCGCCCACGTCTTCAGCTCGTTCTGGGCCTGCAGCCGCTTGCTCGACTCCTGCTCCAGCTGCACCCGCAGCGCCTTCACC	43.649	-	21.363	LG4:19685200-19685296	3.77e-44	180
4	Ajp-s20946	CTAATCCATCACGAGGATGCCTCGCCTAGCTAAGATTGCTCGAAAAGCCTGCCCCTCCCCCACTCTCTCCCTCTCCCCTCGCATCCCAGGGACGGCC	44.072	66.781	-	LG4:19259992-19260088	3.77e-44	180
4	Ajp-s20564	GTCTGATAAATCGGCACTGGAAGAAGAGACGGTGAGGTCAGCGGACCGTGGTGACCGTCCTCAACACGGTCAGACTTGGTGAGCGAAGAAAGGGACCTGCA	44.283	67.203	21.363	LG4:15436180-15436280	2.38e-46	187
4	Ajp-s21001	GGAGACAGATCCGCCAGGAGGAGCGGGAGAAGCTTCGGGGGTTAAATCAGGGCAGGCGATGGGTGTGCTGTTGATCATCTGTAGTTATGAGGCAACC	44.39	-	21.363	LG4:19488417-19488513	3.77e-44	180
4	Ajp-s20834	ATGTTCAATAAATTTAATTAAATGGAAAATAAATTAAATGCTATGAAGATGAGGGATTTTAGATGCTCTAACTCTATGTCAGGTGTCTGCAACAGAGGACC	44.494	67.625	-	LG4:15739555-15739655	2.38e-46	187
4	Ajp-s20039	TGCAGGGCTGCCAGTTACAGTCGGCACTTACGTGGTTTGGACTCTGTTACTTTATCACGCTACGTTCCACATTAAATATTTGCTTAGCGGACCCCTTATCC	44.497	67.631	21.363	LG4:15493751-15493851	2.38e-46	187
4	Ajp-s20596	TGCAGGAGCTCCAGCTCATCTGCTGGCTGTGAACGCTTGACGAGCTCTCCACACAACCGAGAGCGGAAACACGACAGCGGCCAATGAGGGAGCGGGCTGCCT	45.773	69.334	22.211	LG4:13641122-13641223	6.71e-47	189
4	Ajp-s21062	CACATTCCATTCAGAGCCACTGCAATGCAGGTAATGAGAAGTTCAGGCATGCAGTCCCAAAGTACAGCCCAAAATTACAATAAGGCCTGGAGAAAGCC	45.773	69.334	-	LG4:13757828-13757925	1.06e-44	182
4	Ajp-s20950	TGCAGGGCTGTTTCGTGGTCACCTGCACCCTGTGCGCTTTCATCAGCCTGGTGTGGCTGCGGGAGCAGATCGTCCACGGCGGCGCCCCCCAGTGGCTGGAGC	46.767	70.611	-	LG4:12178401-12178502	6.71e-47	189
4	Ajp-s21094	TGCAGGTGGCCTTCTGTGGCTTCATTGGCATCTTCACCTTCATCACCCCAGTCCTCCTCCACCTGGTCACCAAGGGCTACGTGGTGCGCCTGTACCACAA	47.096	71.033	-	LG4:11675190-11675289	8.45e-46	185
4	Ajp-s20838	GGTACTCCGACCTTCCAGGACCAGGAATGGTGACCTTCAGGTGATCCTCCTGGTGAACCTCATGGTGACCCCTCAGGTGATCCTCTTGGTTTACCC	47.114	71.056	23.172	LG4:12000827-12000922	1.34e-43	178
4	Ajp-s20929	TGTCAAAAATGCATTTTCCTAAATATATGAACGTCAGTTCAAAATGTACAGTGTGCATTTTGCACAATACTGAGCAATGGTTTTAAACATTAGGACCTGCA	47.738	71.88	-	LG4:11575908-11576008	2.38e-46	187
4	Ajp-s21027	TGCAGGGTGAAGGTGGAGGTTGAGGAGGGGGTGGTGGGGCTGCTGGTGTTCCCCGTTCCGTAGGGGGAGGAGGTGTAGGAGCCGCTGTTGTAATAGTGGGA	47.738	71.88	-	LG4:11519785-11519885	2.38e-46	187
4	Ajp-s21051	TTGTACGTGTGGCTTTGGTTCAGCACCGTCCTCCATAGTACAATATAGGATGGGCTGCAGAATTGATTGCCACCAACTACAACGGTGACTTTGGTCCTGCA	47.738	71.88	-	LG4:11363451-11363551	2.38e-46	187
4	Ajp-s21213	TGCAGGTGCGTCTTCGCTCAGGCCTTGCTGATGGATTGAACAGCGGTGTCCTTTCATCGCAAATTGGGCCCATCTCAGTCACCTGTTTGTTTTGCATTGCG	51.405	76.725	26.085	LG4:10904146-10904246	2.38e-46	187
4	Ajp-s21045	GGCTGTGACAGGTTTTTTATCAGGCAGACACTCCTGAAAAAATTCCCTTTGTTCTCCTACAATGAAATAAATATATAAATTATTCATATATCGGTCC	51.407	76.729	26.085	LG4:10540577-10540673	3.77e-44	180
4	Ajp-s21293	GGCCAGCGGTTTGTAAACTGCTGGGTCAGGACACAGTCATCGGTGATGGGAGGAAGGAACTGGAACAGCAAGTCAACGTTAGACATGGAGGAACATT	51.407	76.729	26.085	LG4:10540678-10540774	3.77e-44	180
4	Ajp-s20042	TGCAGGCGGTATGTGTGGGAAGTGTCATTCTGCTACAAATGACCCGAAACAATGGCTGCAAGTGAAAAACATAATTTCCTAATTAACCGTGAATAGCGATGG	53.485	80.432	26.539	LG4:10101268-10101369	6.71e-47	189
4	Ajp-s20728	CGCTGTGCCTCGTGCGCGCTCAGGCCCAGAGAACGATGTGCTCCTCCGTAGAAATAAATCTGAAAGGATGTTTTTTAAAACTCCCATCATTCAGATCC	57.198	85.104	29.292	LG4:7078557-7078654	1.06e-44	182
4	Ajp-s20489	TGCAGGTATTTAAACGGAGAAAACTGGGGCAGGCCCTCGCAGCTCGCTCACAGCGAGCTCCAGCCTGACACGTGGAATCAGCTGAGCAGCCCAGAACAGCG	57.204	85.108	-	LG4:7064279-7064379	2.38e-46	187
4	Ajp-s20759	TGCAGGAGGAGATGTGATGGAGGGACAGACCGCAATCGTCACCAAACCCCAGGAGCATGGTGGGAAAGAAAATAAAGCTTTTCCAAAAAAACAAAAACAAA	60.393	-	33.488	LG4:6081733-6081833	2.38e-46	187
4	Ajp-s20948	CTGGGTGATGCCACGCAAGCTCAAAGTGACAGGAGGATCTGCTGAAGGTCCAGGTGGGAGGCAGTAATACTATGTGCACTACTGCTCCACCCACTCCTGCA	60.393	87.298	33.488	LG4:6018238-6018338	2.38e-46	187
4	Ajp-s20773	TGCAGGTGCGAATACACTCTTGCGATTGTCCCGCATTGGCGAGGGTGTTGTAGGGGTAGGGCAGGGCAGGGTGGGGATCCAGCTGGCTGGGGGCCAATCGGGAGC	60.838	87.778	-	LG4:6043367-6043471	1.5e-48	195
4	Ajp-s20749	TGCAGGTCATTCTGAAAGTGACCTTTTGACCTTTGAGGCATACTCCTGAGGGGTGTGTGTGTGCGCGCGTGTGCGTTTGTGTGAGGGGCGGAGTGGTGAAGG	60.851	-	33.91	LG4:5081276-5081377	6.71e-47	189
4	Ajp-s20412	AGCACTTTGGATAAAAGCGCTACATAAATGTAGTCCATTCCATTTACCATTGTAATGTTTCGCGTTTAGACTGGATCAGCGCTCTGGTGCATTCTGCC	73.072	100.972	45.172	LG4:4511640-4511737	1.06e-44	182
4	Ajp-s20254	GGAGGTTTTAGGGAGGGGTTTCGGCGGGCCTCGTCTGGGACGATGGTTTGGGGGTAAAGCCAGAGCGTAGCGCCGCTGGTTTCACGAATGGTTTCTT	73.072	100.972	45.172	LG4:4511742-4511838	3.77e-44	180
4	Ajp-s20916	TGCAGGGCCTGTTTTTCTCTCTTCAGGGGGAAGGGAAGTCATTAGGAATGAGGCATTTTGAGAAGTGCTTTCTCATTCCATCAGCCTATGCAAGCCCCTCGTTCCAGAGA	74.451	101.472	47.431	LG4:4370494-4370603	2.65e-51	204
4	Ajp-s20010	CGCACGCACAAAGACAAACACTCTAAATTCGTTACCATGGCAGAGTAGATGCAAAACGGTAGTACAGCGGCGGCAGGTGCGAGGCCGTGACGGCGTACCTGTA	81.982	105.861	58.104	LG4:4030301-4030403	1.89e-47	191
4	Ajp-s20919	GGGCCCTGCACGCCCGCTGCGTACACCTCCGACAGCAAGGCGATGGACTGGATGGTCTTCCCCAAACCCATCTCATCCGCCAGGATGCAGTTCTGCC	82.193	105.861	58.526	LG4:8265225-8265321	3.77e-44	180
4	Ajp-s20126	TGCAGGAAACAGGCAGTGAAGCAGATCGTTTGCTCCTGTGGAGCCTGGCTGTGTGTGTACGGATGGGGACTTAGAGGCCTAACCCAGGACACACACAGCCA	82.692	106.359	-	LG4:3952028-3952128	2.38e-46	187
4	Ajp-s20266	GGACCCGCACCGCCGCGTTGCGGTTCAGAGGCCGCGCCCCTTCCTGTGGCTCGAGCGCGGCCTCCTGCTCTGCCCCGCCCGATGCCCCGCCCTCCAG	83.046	106.713	-	LG4:2237125-2237221	3.77e-44	180
4	Ajp-s20337	CAAACCCATCATCAGGTAGAGTGTCTTTGAGAATAGTGCTTGTAATTGGCACAGTTTACAAACACCATTTATGACAGGGATCTGTAAACCCCAGTCC	86.603	-	62.936	LG4:1280334-1280430	3.77e-44	180
5	Ajp-s20468	TGCAGGTGTTTATTGCAGAGACTGTACTGTCGGGCAGCAAGCTCCAGATCAGGTACCTCTTGCTCTGGCTGCGCTTCGCGACCTGGAACCAGATCCTGGA	0	0	0	LG5:3352102-3352201	8.45e-46	185
5	Ajp-s21192	TGCAGGACTTGCGTTTGCAAAGGTACATTAATAACACAGGACCTTTGTCGTTCCCCCACAGACACAAGGCTACGGGGCTGCAGACGCAGTTGGATGGTTTC	0	-	0	LG5:3239201-3239301	2.38e-46	187
5	Ajp-s20485	TGCAGGTTGCTCTTCAGAGTCTTCAGTGAGCCAGCCTTGCTGCAGTCTGCCAGTTCAAGATACACGTGCCTTAATTCCGTGCAAAACCCCATTCGAACCTGCG	5.61	-	3.031	LG5:5908478-5908580	1.89e-47	191
5	Ajp-s20215	TGCAGGACGGAGGCTCGCTGGATCAGGTGCTGAAGGAAGCCAGAAGGATCCCAGAGGAAATTTTGGGCAAAGTCAGCATAGCAGTGAGTTCTATTTTTCAC	5.61	-	3.031	LG5:5376150-5376250	2.38e-46	187
5	Ajp-s21100	GTTTTCATAAGTGAAGGCTCAGTTAAAAATGGCACAAATGTGATATATTCACCACCTGAGGAAGGTTTCTGTGCAAAAAAAAAAAGCACAAAAAAAACC	8.774	-	4.741	LG5:4733073-4733171	3e-45	183
5	Ajp-s20959	TGCAGGAAGTCTCTGAAACCAAAGGAATGTCACTCGTCTTCTTTCCTCTGTCCCCCTCTATCTTGTTCCCACTCCCCCTCTTCTGGAATGAGCTGTAGCT	12.746	-	6.887	LG5:6695654-6695753	8.45e-46	185
5	Ajp-s21128	TGCAGGTCTGTGCCCTTTGATCCTCCGCGTTCTGCCCCGTGCTGTCATGTCACAAGAGAAGGAGAGGCAGAAACCGTCGGAGGCGGCGTTGATGTCGTTTT	12.746	-	6.887	LG5:6945821-6945921	2.38e-46	187
5	Ajp-s20540	GGTACGACAAGTACTGCGCGGACCACTACGCCAACGGGCACTGCAACCAGGGCTGCAACACGGAGGAGTGCGGCTGGGACGGCCTGGACTGCTCGGC	13.915	20.31	-	LG5:6920218-6920314	3.77e-44	180
5	Ajp-s21125	CAATTACTGAGCTGTACTGAAATGCTTCGTAGCCTCCAAGGCATACGTTAACAAAAATCACAATTGCTTTCGGAAAGCAATGTGAGACCATAGTATTTCTCACCTGCA	15.108	-	8.164	LG5:9398539-9398646	3.34e-50	200
5	Ajp-s20246	GGAACTGCACGTGTGATTCTAACGCATTTGAGTGCCCAACAATAGGGTAGAGCGTGTATTTAAGCGAGGGGCTTTTATGTGAAGAAAAAATGTCCCT	15.108	22.052	8.164	LG5:8142407-8142503	3.77e-44	180
5	Ajp-s20455	ATCAGCTTCTGCAAGTCCTGCGCCTTCTTCTCTCGCTCCTTCTTCCGAATCTCTATTTTGCGTAGCTCCTGGATAAGGTACTCTTCTTCTGCCACCTGCA	15.108	22.052	-	LG5:7590269-7590368	8.45e-46	185
5	Ajp-s20289	AAGGTTATCGTATACTGTATATCATCTAAATATGAGGTTACCTTTATATAATCCAAGAACATGGCATCGCTCTTCAGAAAATAGCAATGATAGGCCTGCA	15.747	23.329	8.164	LG5:8746015-8746114	8.45e-46	185
5	Ajp-s20206	GACAACTGTAAATTTTGTAAAATGCATTGTATGAATAACGTTGATTTGAGATGATTTTTGATTTGATTGGATTCAGTAGGATCTGCGTGCTTGGGCCCTGCA	16.384	24.603	8.164	LG5:9591067-9591168	6.71e-47	189
5	Ajp-s20722	GGTCAAGACCCAGCAGGGAGGTGAGTCGGTCCTCCGACCCCAAGGGGGTGCTGCCGTGCCAGGTGCATTTACGTGGCTAACAAGAAGCCGCCTACTCT	16.385	24.605	8.164	LG5:10117643-10117740	1.06e-44	182
5	Ajp-s20372	TGCAGGCAATTTAGATTATCCATTAGAGTGACGCAAGCAAAAATAATATACTTGACCCTTTTGTGCGTGTATTTTGAGAAGTTTGTTATAATGACGAGCCTG	16.812	-	8.164	LG5:8004784-8004885	6.71e-47	189
5	Ajp-s20293	GGGGCCGCTGTTGTTGTTAGAATGAGGGACGCCTGCTGGTCGAGAGCCTTGCTTCATCTCGCCATTGTCGAAATACAACTTCTCAAGCCTCTAAAGTC	17.24	26.315	8.164	LG5:10698592-10698689	1.06e-44	182
5	Ajp-s21106	TGCAGGTCTCACACAACTTGCAATGGCTCGGGTCATGGTGGACTGAACAGGGACACAAAATTGATGAACGATGGCATTTTGGCACTTGTGCCTATGTGTAT	17.24	26.315	-	LG5:10939286-10939386	2.38e-46	187
5	Ajp-s20195	CCATGTTATCCCTAATGCATGATGTCAGCATTCAGGGAAACTGTTTAACTGTGTGGCTCAGGGCTGGCCAACTGTGTTCCTGGTGGTCTGTCATCCC	18.745	-	8.586	LG5:11038613-11038709	3.77e-44	180
5	Ajp-s21266	TGCAGGGATTTAAACTTGTATTTCAATGGTACGGTCAAGTATGAAAACAATTTGTTGATCTATTATAGTGAATCAGGCATATCTTTGAGCCCCTGGTCCTCAC	18.745	28.904	8.586	LG5:11061681-11061783	1.89e-47	191
5	Ajp-s20036	GACCTCTCCGCACCTAATGAAGGGTTTCCAGGGCGATTGCCTGCCTCGATATAGAAAGGCGCTCATATTTAAGGGGTTGTTAGTTCTTTTTATAACCTGCA	19.853	30.271	9.433	LG5:11734471-11734571	2.38e-46	187
5	Ajp-s20467	TGCAGGAAAGCCGCTAGTGAGGGTGCTTCCGATCGTGTTACGGGGGGAGAAACACTTTCGCCAGCTGTTAACTATTGACAACAATGGCGCAAAGTAGAGCT	19.853	-	9.433	LG5:13185528-13185628	2.38e-46	187
5	Ajp-s20990	GGACTTCAAGTTCTCCGAGGGCGAGCAGCACCAGCAGCCGACAGCAGGGGGCAGCGCGGCGCCCGCTAGCGCCGCTGCGCAGGAGCCCAAGCATACCTGCA	22.373	34.931	-	LG5:13845744-13845844	2.38e-46	187
5	Ajp-s20810	CGGAGCCGCTATTGTTAGCCGCGAACCGCGTCTGCGGTGCTAGGTGTTTCGGGTACGGCGATCCGCAGAGGACGGCTCCCGCCTCCAGGAGCAAACC	22.648	-	9.855	LG5:18658687-18658783	3.77e-44	180
5	Ajp-s20719	AGATTGTTATTAGTCAAAAGAACTCCATGTAGAAACAAATTTCACAAACTTCAGGTCTTGAGTCAAACTAAAACGCTTCACAAAACTGTCTAACAGCCCTGCA	22.648	35.44	-	LG5:17271885-17271987	1.89e-47	191
5	Ajp-s20750	CTACGAGTGGGGCAGCAGCTGCATCCTGGAGGCCCTGCCCAACATCAACCTCCAGCAGCGCAGGCTGGCGCTGGCTGCCCTCAGGTGGAGGAGGTCCC	22.648	35.44	-	LG5:18152378-18152475	1.06e-44	182
5	Ajp-s20637	CTTATTAGCATGGTTTTAAAAGATTGCAGCGTGATGCTGAAGTTCTCTTCCCCCTGGCAGCCAGATGGCGCTCTGCTCAGGCCTTCCCATTGTCTCC	22.648	35.44	9.855	LG5:19235568-19235664	3.77e-44	180
5	Ajp-s20262	TCATCAGTATATATGTTGTGAGAAGAGTTGATAGAACAAAGAAATTGCTTGTGAAAAAGAACAGGAGGGGGCTGAGTATAGAACCTTGGGGAACACCTGCA	22.648	-	9.855	LG5:17770789-17770889	2.38e-46	187
5	Ajp-s21031	CATCTGTTAGATTTAATGTCCCCTCATGGTTCAGGTATTCGGATTTCTTTAGCACACGAGCCCCAGAGCACCTTTAGCTCATAAAAGATATTGCTCCCTGCA	22.648	35.44	-	LG5:18160324-18160425	6.71e-47	189
5	Ajp-s20993	TTTAGCGAGGTTTATAGGGAGTGGTGCGCCCAAGCCTTCCCAGGAAACAGATGCGGTTTAGCTTTGGGATTCGTAGCAGGCCAAGGATGAGTTGGCCTGCA	23.648	37.289	-	LG5:18651147-18651247	2.38e-46	187
5	Ajp-s20551	TGCAGGACCTGGCCAGCATCGTGAAGAGGGGAGACCGCTTCAACATGCCCATTCTCAACCTCAAGGTGAAGCATCGCTGCTACATCCATCTGCACTTACA	25.454	40.629	10.277	LG5:22628100-22628199	8.45e-46	185
5	Ajp-s21223	TGCAGGCCATCGACTGAACTACGATCAAAACGGCTGGTTATTAAATGAGGTTTCGTTTTGAACTGAGACACTTGCTGCACAGCAACTGCACGTGACCCACGC	25.454	40.629	10.277	LG5:22236683-22236784	6.71e-47	189
5	Ajp-s21133	TGCAGGCTGGGTGACGCCCATACTGACTAGATGCTCCACGCCCATGCATGCATTTGCCAATGGATTTCAACAGCGATCAGAGCATATCCTGTAGGTATCGT	25.454	-	10.277	LG5:22271158-22271258	2.38e-46	187
5	Ajp-s20821	TAAGAAGGAGCGAAAGCTTCGAGGTGAGCAGCGCATGCGGTTTGTGCGCAGGCCTGTTCTGCTGCGACCGCGCGGAGGACGCGCACTGCCAGGCGGCCTGCA	25.454	40.629	-	LG5:22658144-22658245	6.71e-47	189
5	Ajp-s21108	CATCACATAATATTGATTATTTAATTGGGCAATACCTAGACATGGCCTTTAGTGCCAATTGATTCCTTACAAAGCCATTGGTGACTGTTGTCAGCAGTCCTGCA	25.692	41.106	10.277	LG5:23396109-23396212	5.32e-48	193
5	Ajp-s20965	CGAGTCCTGGCCGTCGCCGTCCGAGTCCTTGAAGTAGTCGTGGGCGGGGAAGGTGCGGTGGATGTCCCTGGTGATCACCCCTTCCTGGGCGGAGTCCTGCA	27.289	44.091	-	LG5:23522408-23522508	2.38e-46	187
5	Ajp-s20499	TGCAGGACCTTTGGGTGGTCACTGCCTGGCACCTTTGACTGGCCCTATTCCACTGTGGCTGCTGCCGTGGCGTCCTGCAGCCAACTGCGCAGTTCCTGGCG	28.912	-	10.699	LG5:15726349-15726449	2.38e-46	187
5	Ajp-s20469	ACGACTTTAGCTAAAAAAAATACTCCCCCATCTGTGTGCTCTGTACGCGTTTCCTCCTGCTGAGGCTCCGCACTGGACCCATAATCGAAACGCACCCC	28.912	47.124	10.699	LG5:23948127-23948224	1.06e-44	182
5	Ajp-s20035	GGCGGGGTCTACAGTAAAGAGAGAGCAGTGATTACAAAAGGAACACAAACTGATTAAAATAGTAAGGCCATTTTTCGCAGACAAAGATTAAGCCTA	28.912	-	10.699	LG5:24871605-24871700	1.34e-43	178
5	Ajp-s20881	GGGTCGTGCTCTCCATCACGCGGGGTGGGGAGAGGTACGGGGGTGGCAGGGGTCGGCCCATTCAGCAGGGCCCCAGCTGGCTGGTACACTCAGCCCCAGCCTAATGACAGAG	28.912	-	10.699	LG5:25789038-25789149	2.1e-52	207
5	Ajp-s20450	ATTTGTGTCTGGATATAATTTTTTGAGAACATTGATTTCCTGCAACTGACAGTCAAGTGCAGCGGTAACCAGCCCTGTTCCTGGAGATTTACCGTCCTGCA	29.985	49.27	-	LG5:26467244-26467344	2.38e-46	187
5	Ajp-s21275	GGTGCTGGAGATATCCTTAGACGTATGCTGACAGGGTTGGTAAATGAGCCTAACGGTGGAATGGGACCTATAACCATTAGGGTGCCTGTCTGAAACC	29.988	-	10.699	LG5:51811163-51811259	3.77e-44	180
5	Ajp-s20259	TGCAGGGCTGACAGCCACAATCGGCACTGATATGGGTCAGAATCAATCCGAGACAGTGCCCCAAGCTACCAAGCAGCCCAATTGTCTGTATGGTTTATTTT	31.064	51.428	10.699	LG5:27752841-27752941	2.38e-46	187
5	Ajp-s20841	GGTCGTCGGGCTCGTAGACCTCGCAGCCGAAGCTCGTGGTCAGGGTCTCCAGCGTGGCCAGGTACTTCACCTTCAGGTCGTGCGCCGTCACACTGTCA	33.264	55.828	-	LG5:28793332-28793429	1.06e-44	182
5	Ajp-s21102	TGCAGGACAGTCCGAAAATCCCATCTGAGAGGCTCACAGGAAAAACATGTCATCATCCTTGTAGCCACCAATCTGCCAGCTCTGATAACCCACTGGCTGTT	33.475	56.25	-	LG5:19556648-19556748	2.38e-46	187
5	Ajp-s20174	GGGACCTGTGGTAGACACTAGATGGCCAGTGTACATGCTCTAGTGTGCTGGTTCACGTACTGACAGCGCTGTCTGTGTTGCCCCGCAGAGCCTTATC	35.65	-	10.699	LG5:25165987-25166083	3.77e-44	180
5	Ajp-s20798	CATGGCTGAGAGAGGCCAAAAGCCACTGGGGGTCTACCACACATTAACGGCACTCTCGGTGGATCACACGGCACTATCGCGCACATATGGACATACCTGCA	35.65	-	10.699	LG5:19939547-19939647	2.38e-46	187
5	Ajp-s20806	GGCTTCACTCGGGGCTTTTCTTGCTCCAGGCTCAGGGGCAGTGGTCCACCGTGGTCCAGGCATGGAGGCATGAAGGGCATGAATTTAAAATAAAGAA	36.133	61.567	-	LG5:51836342-51836438	3.77e-44	180
5	Ajp-s20853	CAGTGCTGCATTGCAGGTTTACCCTGGGTTTGTTTAGCATTAGCCCTCCTGCACTTGAGCAAACGAGCGCGCGGCTGCGTTGTGCGCGACGCGGATCC	40.236	69.772	10.699	LG5:28843609-28843706	1.06e-44	182
5	Ajp-s20906	GGTCCGTGCCCGCACACGCAGGCTGGAGGCCTCCCGAGACTGCGCCTCCAACGCGGTGACGGTCTCCTGGAGCTCGGGGCGCGGCACGCTGCTGTACAA	40.236	-	10.699	LG5:20343790-20343888	3e-45	183
5	Ajp-s20756	GGCAAGAGATAAAGATTAGTGTAATCAGCGCGTTATTCGAATCAGGTTTCCAATTGTTGACTTCATTTCCGCCTATGCCTCCCTCCTATCCCTTCAG	41.881	72.805	-	LG5:32371046-32371142	3.77e-44	180
5	Ajp-s20730	CAACAGCCTGGAGAACAGGGTGGAGAACCGCCCTGTTCCACAGGTTCCCAAGGCCGCTTGTTGCCCAATTTCCCAGCATGCATCAGCTGTGGTCTGCCTGCA	41.881	72.805	-	LG5:31244230-31244331	6.71e-47	189
5	Ajp-s20008	TGCAGGGGCGGAGTGGTCCACCCCTGCCCTATGCTGTCTGAAAGTCTCAGAGCTGGTACACCGATGTGGACATCAATAACCCTGGCCAAATTAGTCTTCGG	42.995	74.86	-	LG5:33887921-33888021	2.38e-46	187
5	Ajp-s21033	TGCAGGGCATTGATAAATAGACAAACTGCCATCTCTATTGACTTGCCTGCCTGACCAACTTCCACACCTGCAGCTTACATCCAGTACTGATAAATCTGCAC	43.272	75.371	-	LG5:34668970-34669070	2.38e-46	187
5	Ajp-s20398	TGCAGGAACCACAAACCATATTAGCCAAATCAATGAAAATGACAGATAGAACTGGGAAATGCAAGTGGGAGTGGAACAATTTACTGTATGGCTCATTTAAC	44.674	77.957	-	LG5:34977094-34977194	2.38e-46	187
5	Ajp-s20889	GGCCCCCGCGTGAAGTCCAGGTACATGAGAGCAGCCTGAGCAGGGAGGAAGACCCTGCCCATCCATAACTCTGGCCCAAAATCCATGTGCTTCCTCCGT	48.435	84.894	11.976	LG5:36347987-36348085	3e-45	183
5	Ajp-s21209	TGCAGGATTCCAAATGAACTGTTGAGCGTTTCTGGGTCTTAGTGAACATATAGCACCATCATTGGAGCACTACAGAAAAGCCCTTACCTTTCTCTTTAGGC	48.435	-	11.976	LG5:39985897-39985997	2.38e-46	187
5	Ajp-s20859	TGCAGGAACAAATGTTCTTAGTGATACATTACTACACCTGTTTGGTGTCCCCATTGCAGCTTGCAGTGGCCCCACAGTTCTGGAGCCATGACCTAATTTCA	59.793	104.577	15.007	LG5:41409605-41409705	2.38e-46	187
5	Ajp-s20538	TGCAGGTAAAACTTCAACCCCAAATAGTGAGCACTCACACTCAAGCAACCCTGGAGGCAGGGCAGGGAAAAAGTCCAAGATAAAGTGTGTAAATTAATAAAT	59.793	-	15.007	LG5:41442864-41442965	6.71e-47	189
5	Ajp-s20009	GCAGCAGGGCTGGCCGTCACCGTTTGGTAAACACCCATATCGTATAAAAGCCTAGCATCTGACAGGAGAAAAAACAACGCACTTACACAATGTGTCCCTGCA	63.555	109.515	17.594	LG5:42562834-42562935	6.71e-47	189
5	Ajp-s20400	CTTTGCAGGCCTAGTTCCATTTTGTCAATACTATCCTTAGTGTTGAAACATGCCAATCTTGAGCGTCACTGGCACTTGCTCACAGAAAAGTTCTGCCTGCA	63.555	109.515	17.594	LG5:43445465-43445565	2.38e-46	187
5	Ajp-s20991	GGAGACCTGCTCCTCGAATCCCCAAAGCTCTTGCATTATTTACTGCATATGTCTTCTGTCTTCATATTTAGGGTCTCCGTTCATTCCATTCCCCAGT	63.555	109.515	17.594	LG5:42566702-42566798	3.77e-44	180
5	Ajp-s20385	GACCAAACTAATGGAAGTGCGTGGGTCAGTGCATAAGTGTAGGCCAGTCTGCGTGAGCACATCACAGACCACAAGAATGACGACGACTCACGGATCCTGCA	66.158	-	21.074	LG5:44896260-44896360	2.38e-46	187
5	Ajp-s20976	TCCTACACTGATCACCACTGCCCACAATAGCTGAAGACTCAGAAGACGACGCTAATCCCTCTGCAAAGCTAACAAATTACAGCTTTTAATTCTTCC	66.793	111.663	21.921	LG5:45692220-45692315	1.34e-43	178
5	Ajp-s20974	AAGGGGCCCTGGAGGAGAGGCACGCCTGTGTTTCCATGCCCCTGTCTGGCGTCCTGGGACGACTCTCCCAGCACCTCCATTAAGAGCTCAAAGCGCCCCTGCA	69.704	116.054	-	LG5:46364095-46364197	1.89e-47	191
5	Ajp-s20898	TGCAGGGGGCGCACCTCACAGAAGAACAGACCGCAGTTCCATGGGGCCTTTACAGCTTAAGTGGGAGCGTTCCTCTCAATAACACCGATGATTAGCATTATTCTGCA	69.704	116.054	-	LG5:46273377-46273483	1.19e-49	198
5	Ajp-s20886	ACTGCTCAGTGTGCCAGACGCTAGTTTTAGTTCAGAATGGATTGTAGTTTCTCTGAACCTGTGTGAGAAAGATCAGGAGATATATGAAACTGAGAGTGACTTCCTGGTCCTGCA	70.269	116.906	23.631	LG5:46489822-46489935	1.66e-53	211
5	Ajp-s21091	GCCCTCGGGCTGGAGCATTCCAACGAACCCACTGCCATCATGGCGCCCTTCTACCAGTACATGGACACGGACAACTTCAAGCTGCCGTCTGACGACC	70.594	-	24.097	LG5:46618125-46618221	3.77e-44	180
5	Ajp-s20941	TGCAGGAAGCAGCGTGACTTCCATGTAATTTCAGGCAACCCGCGGAAGCTGAGGCCGTGCATTGTCTATTTACGTACCGTTTGGTTTAGTGCGTACTATTT	76.443	120.39	32.496	LG5:47213740-47213840	2.38e-46	187
5	Ajp-s21202	CTGCCCCTTTAGGCCTGGATGCATCTGAAGAGTCATAGTATCATTGTGTCAAATTTATTTACCCAGGAAACTATGTTTCTTAGGTTTTGTGACTTTCCTGCA	76.443	120.39	-	LG5:46755861-46755962	6.71e-47	189
5	Ajp-s21173	GGTACTACAATCTGTTAAACCAATCTGACCGTCCTTGCACCTGCCGTAAAAAAAAAAAAATGGCCATATGGAACCTGAGATGCCCTTGTGATTTGACTGTA	82.751	122.977	-	LG5:47519518-47519618	2.38e-46	187
5	Ajp-s20860	TATTTTTATTATTGTTATGATCCTGCAAATTTTTGGGGGGCTTTCCTAACCATACCCTTCTATAGTGCCTGCTCATATTTCTGTACAGGAACATACCTGCA	83.785	123.401	-	LG5:48012816-48012916	2.38e-46	187
5	Ajp-s20766	TGCAGGTTTTCATTTCAGCTCTAATTTGGCACACCCGACTCTCCTAATTGGCAGCTGAACAAAGATCAATAGCTTTAATGACCACTGTGACTCAGGACCCCC	84.11	-	44.685	LG5:49047715-49047816	6.71e-47	189
5	Ajp-s20374	TGCAGGTCCTTTGTGACTTCCTGGATGAGTTGTCGCGGTGTCCTTGGACAAATTGTGGCTGGCAGGCCACTCCTGGGCCTCCCAACACTCTTCCAGGTGT	84.887	123.853	-	LG5:48258076-48258175	8.45e-46	185
5	Ajp-s20914	GGGGTCAGTTTTAATAGATTTCTATTTGATATTTAGTTTTTCTGAACCAGAGAAAAGGCTTGAGTGGCTAGGCTTCGCAAAGTTCCTGGGGTTGGTC	101.25	130.563	71.936	LG5:53766292-53766388	3.77e-44	180
5	Ajp-s21189	TGCAGGGACGCACAGGTGTCACGGCCTCTCAGGTGCCCCAAAATCACGAACAGGACGTCCCGAAACAGCAGCGATGAGCTCGAGTCCATACAAATTCATTA	101.25	130.563	71.936	LG5:51065099-51065199	2.38e-46	187
5	Ajp-s21292	GGACTGTAGATCTCTAAGTACAAGTTAACTCAGCCCTGCTGTGAGCTCGGTTAACGTCATAAAGAACGTAGCCTGTACGTGTTTGATTACAGAGAGGC	101.25	130.563	-	LG5:53556066-53556163	1.06e-44	182
5	Ajp-s20122	TGCAGGCATTACTGACAAGGATATGAGTTTGAGCGTCTTATGTTAAAGTGTGTCATATTTTTAAAAAAATGTTCCGTTGTGTGCAATACTGGATCGATGACC	101.25	-	71.936	LG5:50858221-50858322	6.71e-47	189
5	Ajp-s20513	GGAAGCCATTTATGGAAATACAATTCCTGTTTCATTACAAAGAATATTTAAGAATGAAGAAAAATGCACATGCCCCAGTAAGTGAGGCAAGGACACAT	103.985	-	74.671	LG5:54817528-54817625	1.06e-44	182
6	Ajp-s20186	TGCAGGGGAAACAAAAAGCACAGGAACAACACTCAGGGAAGGAGAGCTGTGTTCGGGCTGAAACCAACCAACCGCAGACAACTCATCCCAATCAGTAATAA	0	-	0	LG6:495141-495241	2.38e-46	187
6	Ajp-s21029	TGTCTGTCAAGGTTAGTTAATGTGTTAACTCATGCTGGTTAATAGAATCGTATTGTAAAGTCTTACCAGTATGCCTGACCACTGTGCTGTCTGTGCC	0	-	0	LG6:125155-125251	3.77e-44	180
6	Ajp-s21152	GGTTGGTGGCATTGCCGACACAAACCAGATGTTCGGCCTGAGTCAGACGGAGCCTGGGAGTTTCCTGTACTACAGCCCCTTTGACGGCATCATGGGC	0	-	0	LG6:125256-125352	3.77e-44	180
6	Ajp-s20902	GGGGGCGACGGAGAGGTGCTCGTTTGCGCCGCGGAGGAAGCTTCGGTTCAAAAGCTTCGCAGAAAATGGAGGTTCCACCGAGCAGAAAATATGCTGC	0	0	-	LG6:589312-589408	3.77e-44	180
6	Ajp-s21268	TGCAGGGATGAACAAAAAAGGTATTCAGCTTAATAAGGAGGGAAACAGATACAGGAATCCCATCTGGTGCATCCCTGGTGCATGCTGGGCCTGTGAGCATG	1.277	1.277	-	LG6:1534826-1534926	2.38e-46	187
6	Ajp-s20378	GGACTCCGCGGCCAGCGGTTCGGAACACGGAACGTATTACCTGAAGGAGCGGAACCTGGCGCTGTCCCTGGGCCTGGTCCTCGCCCTCTACGCCGTC	1.277	1.277	1.277	LG6:1484970-1485066	3.77e-44	180
6	Ajp-s21172	TGCAGGAGCTCCCCCCTCACAAGGGGAGGAAGGGGTCGCAGCAGCATGGCCAGACTCCGCCGTCACCCACCATTCCTTCCCTGGCCAGGAGGGGGCGCCCCA	3.705	6.134	1.277	LG6:1757803-1757904	6.71e-47	189
6	Ajp-s20512	GGCCACTATAACTGCATTCATATCAATATTGTAATATACAGCAACTTATCTCGTGATGATCCACAAATATTAACAGTGACCCCTGTACCAATATTT	6.366	11.455	-	LG6:2434187-2434282	1.34e-43	178
6	Ajp-s20703	CGGGGGGCGGGAAAGGGGCACAGGGCATGGGGCAGCAGGCGGGGCAACCTTGCTGCCCTTCCCAGAGATCTCCAGCTGCTCCAGGGCCGTCTGCACCTGCA	6.577	11.877	1.277	LG6:2927207-2927307	2.38e-46	187
6	Ajp-s20121	GGCTGTGCTGCTGTTACTCGACTCTTACTAGATCCATTAAAGCACTTCTTTACAGCGGCAACTTTCCTCTCCTGGTTTCTTGCATCTACATTGCTTC	7.216	13.154	1.277	LG6:3109502-3109598	3.77e-44	180
6	Ajp-s20064	GGACAATACATGACGGGCAGTAGTGTCACCAAGAGTTAGGGAAGGTTCAGTGAGCACCTTATTGCTCACAGTGCCCCCACTGGTCCATCAAGTGCCTGCA	8.5	13.576	3.423	LG6:3585908-3586007	8.45e-46	185
6	Ajp-s20945	GATGTAGGAGGTGGGGTGCATGACTAACCCGTACGCCAGGATCTTCAGAAAGGTCTCCACGGTGAAGATGATCAGAAAGACATACTCCACTTGTTCC	8.5	13.576	3.423	LG6:3653091-3653187	3.77e-44	180
6	Ajp-s21151	CGAGTGCTTTTAAGGCCGTCACTCATTGAGGGATTTAGTCCTCGCTCATGTTGTGGGGCGTGTTCATGAGCTGCAGTGTGTTCTAATGCTGACATCCTGCA	10.873	17.508	-	LG6:4180365-4180465	2.38e-46	187
6	Ajp-s21166	GGATAGACACGCAAACGGAGCACCATGGGCTTCGCTTCAGGTGCAATTAAAATTAAAGTTAAATAGAGCAGGATGTAGAGCGTAGGGCGTGGAATAA	13.8	22.358	-	LG6:4293186-4293282	3.77e-44	180
6	Ajp-s20127	TGCAGGCCGTTATTCCACGTCCCCTCGTACTTAGCGCCGCTCGCCTGGCTCAGGCGCGTGCCGTATCTGCCTTTAAACCCGTGCGTCCATTCTCCCTTGTA	14.571	23.634	-	LG6:5126141-5126241	2.38e-46	187
6	Ajp-s21002	TTTCAGCAGAGTAATTGAAATGTTAAAGTCCCCAAATCCCCATGGCATCGCTTTGGACTATCTAAGTGCTAAGGAAAACTGTCCCCGTCGATGTCTCCC	14.752	-	5.569	LG6:6539232-6539330	3e-45	183
6	Ajp-s20158	GTCTGCACATTTGTGTGAATTCCCCAGTCATGTTCAGTCTATGTAAACATGGTTGTTGAACAATCCACAGCTGCAGTACAGTGTTTTGTACTTTGCC	17.22	28.023	6.417	LG6:8699553-8699649	3.77e-44	180
6	Ajp-s20869	TGCAGGAACTGTGGCCCTCCAGGACTGGAGTTAAACCTACAGACACTGCAGCCCTTAATAAACATATGGCATGTATGTTCAGGCGGGGTAGGAGGTGACAGG	17.22	-	6.417	LG6:8473878-8473979	6.71e-47	189
6	Ajp-s21229	GCATATAAGCAAACAAATAGTCTAGTATTTGTCTAGTTCATAACTCTATGGGTAAAAGCAGTGGGGAAAAAAAAAAGTGCTCTTTTGCTGGGGTGCCTGCA	19.279	31.503	-	LG6:8699750-8699850	2.38e-46	187
6	Ajp-s20229	TGCAGGAGCAGTGTTTATGCAGGTTTTTGTTTCCACCAGTTACTCTGGCTACATGAGCAAATTGGCTCCAAAACTGGTTCCCTTGCAGATTGCATAACAGTA	21.338	34.983	7.693	LG6:9906169-9906270	6.71e-47	189
6	Ajp-s21211	TGCAGGTGAGTTACTGGGTTCCTTGGGGATTCATCTCTGGTTCCTTTTCCCACAAAGCGACAGCAGGCAGGTCTCTTCCTTCCCTTGTGAAATGCGAGTGGC	22.647	37.129	-	LG6:10361350-10361451	6.71e-47	189
6	Ajp-s20204	GGGTTTGGGTTTGGCACGGGACTCGTCTGCGGGTGATGTCCACCATGGCCCACGCGGACACTCCTATATTCAGGCCGTGACTCGAGACTTAATGAGG	23.69	38.838	8.541	LG6:10978810-10978906	3.77e-44	180
6	Ajp-s20509	TGTAAAGATGCCCTGCTGGTTATACCTGTTCCATGTAAAGGGGCCCTGCAGATTACACCTGTAACAGGTGAAGGGTGTGTCCCAGGTGAAGGGGCCC	23.69	-	8.541	LG6:12068534-12068630	3.77e-44	180
6	Ajp-s20092	TGCAGGTGCTCTTCGGGACGACCCAGCGGAGGATGACGGGATCGAGGCGAAGCGGAGTCGCGTGGAGGACCCCCGCGTGTGCGACGGCTGCTGCGCGGAGTTC	23.69	38.838	8.541	LG6:11026334-11026436	1.89e-47	191
6	Ajp-s20726	ACAGATGAACTGATAACTCAAGCGCTGGCATTGAGTGGGATCTGCCAGAGAATCCGCAGGGAACACCTTTGACTAGCGCACTCTATTCTCGTAGCCC	23.69	-	8.541	LG6:14938809-14938905	3.77e-44	180
6	Ajp-s20708	TGCAGGACAAACAGAGTCAGACCTACACCTTCAGCACGCATCACGTCAAACATTTCCACACAGCCCTGACAGACAGGCACCACGCACCGCGTTAGCAAGAA	23.901	39.26	-	LG6:12043005-12043105	2.38e-46	187
6	Ajp-s20602	TGCAGGTCTTCATTTCAACCCTAATTTGTGAGACCTCTGGCTGTTGAGTGAGGTGTGCTCGGTTAGCGTTCCAGTGAAACCCTACAGGATGGTGGACATCCAG	24.662	40.783	8.541	LG6:12414221-12414323	1.89e-47	191
6	Ajp-s20150	ATCTTAGCATCTGGTGTTTTGCATCATGTGTGTGAAGCGCTCGCGTGCGGGTGAGTGGTCCAGCTGAGCAGTACGGCCGTGTAATTCAGGGGCCGGCCTGCA	25.178	41.815	8.541	LG6:12900106-12900207	6.71e-47	189
6	Ajp-s20846	TGCAGGGGGCAGTGGCGAGTACGCTCCCAGCAGGGTCTGCTGTCCGCTCCACACTCTCGCTGCCGACGGCAGCAGCAGCGGCGAGCCGCGGTCAGACCGC	26.694	44.846	8.541	LG6:13123125-13123224	8.45e-46	185
6	Ajp-s20004	TGCAGGATAAGTGAAGTTGAGCCCAAGTACTATGCTGATGGGGAGGATGCCTACGCCATGAAGAGAGACCTAGCCCACATGGCTGATGAGGCAAGCCGCCCC	26.956	45.268	8.644	LG6:13474780-13474881	6.71e-47	189
6	Ajp-s20145	GAGAAAGCGGAGCACCACCAGGTTCAGGAAGGCCCCGATGACGGTCAGCCCCACCAGGATGTACATGAAGCTGAAGGCCACGTAAGGCGTCTTCTCC	27.445	-	8.774	LG6:19557806-19557902	3.77e-44	180
6	Ajp-s21181	TGCAGGTTTCTAATTGTATTCACCACAAACAAACATACATAAATTTATTTCATATAATTTAAAAAAGTTTTTTCCTAGTATTAAGGCATGTTTCCTTGAAAATTCT	27.942	46.978	8.907	LG6:13979076-13979181	4.22e-49	196
6	Ajp-s20931	TGACTATAGGCTGGTCAGATGGTGAACGCACATTTTAAACCATCTTAAACTTAGGCTGGTTTAAGCTGGAATTTTCTGCAGGGTTTCTGTTTAGCCTGCA	28.121	-	8.961	LG6:13046298-13046397	8.45e-46	185
6	Ajp-s20088	GGCCGTGCAGGTGAACCTCCAGAGGCGACCGTCCGCTCTCGTTCAATCTGCCTGCGTGTTACTCCGTGCCCCTCCCACGGGAGAGAAGCGGAAGCTGAAGGGACA	28.696	48.254	9.138	LG6:15227204-15227308	1.5e-48	195
6	Ajp-s20271	GCAGTGGGCCTTGCTGGAGTTTGAAAGGCCTGTGACCTGTCCCAGTTTTTGCCTGGTGATTGGTTCGAAGCTGGACACGGACATCCACACCAACACCTGCA	29.161	49.102	-	LG6:17529426-17529526	2.38e-46	187
6	Ajp-s20760	ATCTTATTTTTGGGTTTAATATAATACAATATAATATACAATGTAACTATGTAACTATCTAAAGGTGTTGTGACCACAGTAGACCTCCCCAGTTGGCTGGCTGACC	29.161	49.102	-	LG6:17031343-17031448	4.22e-49	196
6	Ajp-s20359	GGAAATGGAGAAGAAGAACTTCTTTGGTCCTGACTTTCATTACAAAGTGATGTGGAGGATGGCAGGCAGCCATCAGGACCCTCACTGGGAACACAAA	30.097	-	9.382	LG6:13779405-13779501	3.77e-44	180
6	Ajp-s20083	GCCATGATCAAACTGGGTTTCGCTTCCTGAACACGAGCCGCAGCTTAAGCCAGCGAGGTGAATCTGTTTCTGTTGCTGTTGCCCTTAATTTGTATCC	30.097	-	9.382	LG6:14227178-14227274	3.77e-44	180
6	Ajp-s20937	TTCAGAGGATTATAATACTCAAAGTATTACAGGATGTATAGTGTCTGATATCAAACACACATTTAAAAAGATTTGATTTCAATAGGGCAGACGTCCCTGCA	30.097	50.811	9.382	LG6:18661443-18661543	2.38e-46	187
6	Ajp-s20515	TGCAGGTCTGCTCACATTGTGTCACTACCTTACAGCTGTTGGTTTGAGCCCATGCAATAATTAATATGTGACTTGGTGCATTTTAAAACTGACAAAATGCA	30.336	51.233	-	LG6:19136771-19136871	2.38e-46	187
6	Ajp-s21049	GCATGCGGTACCTGGCGTTCTGCGTGGGCCCCAGGACGCTGTGACCCAGGGAGGTGCCCTGGAAGGCGGTGGCGTGGAGCAGGTCCAGGCAGACGTCC	30.816	52.081	-	LG6:20390563-20390660	1.06e-44	182
6	Ajp-s20002	TGCAGGCCCTCAGGAGCAGGTACGCCTCCCGCCTGCCTCCCTGCCTGCGGAATGATCTCTCTCACCATACGCAGTGTCGGTAAACTCAGACGATCTGAGGCTGTGGAGGTAA	33.463	56.755	-	LG6:22255840-22255951	2.1e-52	207
6	Ajp-s20408	CCCTACATTATATGCTCAGCTAAGGGATGGAAGACCACAACAATTGCAAATGATCAGAGATCCCTTTTAAATGTTATTTGAATGCTTATAGATGCCCTGCA	35.544	60.428	-	LG6:24911553-24911653	2.38e-46	187
6	Ajp-s20393	GCTTTCATTGGTTACAACAATGCACCAATATCGCTATTGATTCAAGTCAAAATTGCCTGATGGCCGATGGCATTCCCACAGAGCTCTTTGTCTCCCCCTGCA	35.544	60.428	10.659	LG6:24791964-24792065	6.71e-47	189
6	Ajp-s20477	GGACAATTGTATGGTACATGGCCTTCTTTTCTATTCATTCCTCTAATATTGTCGTGCTAGAATATATAGAACACTCTGTCTCTACCGTGCTCTATTA	35.544	60.428	10.659	LG6:24406422-24406518	3.77e-44	180
6	Ajp-s20441	TGCAGGATTCAGACAGACATTCTTCGCTGCTGTAAAGTGCTGCGTTGTTAGCAGTGAAACAGCTGCTCTGTATAAGACGGAACAAAGGAAAGAGATTCCGTGCG	35.544	60.428	10.659	LG6:24753778-24753881	5.32e-48	193
6	Ajp-s21214	ATGTGTACCTTGTTAATTATCTTGTCGTGGTGGCCTGGTGAGTCACTGTTATGTGTAATTTGCATTCAGACAGGCTCATTGCAATGCAAACACCGCCCCC	35.549	-	10.659	LG6:25641091-25641190	8.45e-46	185
6	Ajp-s20686	TCAGTTTCTTGAGCATTTTCTGCAGAAGGGTCAGTTTGCCTGACGATTTCACCAACAGGTTCCCATCATATGAGCCATTGGGCAACACAGGGGCTTCCTGCA	35.549	-	10.659	LG6:25388300-25388401	6.71e-47	189
6	Ajp-s20932	AGGAGAGGGAGCGAGAACGGGAGCGTAAGAGACAGCTGCTCCAGGCCCTGGAGGACAAATGGAAGGTGAGGGCGGATAACTCCTTACAATTCCTCCTGCA	35.555	60.449	10.659	LG6:24860957-24861056	8.45e-46	185
6	Ajp-s20507	TTCCCTGCCGATGCAGCCTCTCCGCTGGCTGGCAGTGTTAATGCCTTTGGCTGCCAGACTCACACACAGGAGGCGAGCGCTGCACCACAGCTATCTCCTGCA	36.179	61.276	11.081	LG6:27111263-27111364	6.71e-47	189
6	Ajp-s20857	CGCCCGAGCCGCCTGCGCCGTGCCGCTGTCAGAGAACAGCCTCTGGAAGTGCAGCCTGGCGGCGGCAGGGTGGATCTCAAAGGCCTGCCCCAGATCCC	36.179	61.276	11.081	LG6:27031446-27031543	1.06e-44	182
6	Ajp-s20669	TCCCCTGGGACACGACGCTCCCTCTGCACACGGCCGCCTCCCCAGGTGGAATCTGAGGTGCGGGCGCTGTTGGATTCACCCAGAAGATTTCTGCCCC	38.119	64.309	11.929	LG6:27818531-27818627	3.77e-44	180
6	Ajp-s20349	CATAAAAGGGGAACTAGAGAAAAGAGGGGGACTTAGTGTTTCCTCCTAAATTACCCGCTTCTTTTGATTTACTACTGAATAAAAGTCACTGAACACCC	38.119	-	11.929	LG6:27721774-27721871	1.06e-44	182
6	Ajp-s20281	GGCCAGGCATAGCGCCAAATGAATCAGACTGCTTTCTCTAAGCTCAGAAAATGCAGGCAACAGTAAAGGAGGGCAAAAGCAAAGGAGCAGAGTGTG	40.211	66.949	-	LG6:28651726-28651821	1.34e-43	178
6	Ajp-s21204	GGGGGTGATGGAAAAAAATCCACGCTTCCTCCTCATGTAGAAAAGTTCAGGCACGCTGCACCCCATTATGGCCAACTTTCGCAATATTCATTTTCCT	41.028	-	14.075	LG6:28378693-28378789	3.77e-44	180
6	Ajp-s20547	CACTGATAGTGGATATGCCTCATATGTCATTCAGTGCTGTCAGCATTGGGAAGTGGATGACGCTTGTGAGATTGCTGAGGCAGGGGGGGTACCTCCCTGCA	41.6	68.702	14.497	LG6:28821890-28821990	2.38e-46	187
6	Ajp-s21048	GCTGCCCCCCCTGCTGGCCTTGTCTTGTATTACGGTGAGCGCGGACCGCGGCACTGACCTGGTTTTTCCTGTGTCCAGCTGCAGAACGCCTCCTCCCTGCA	44.052	73.185	14.919	LG6:30973464-30973564	2.38e-46	187
6	Ajp-s20425	ACATCACCGCTTCAAATGGCTCCAGCTGAATGTAGCTCACATCCCTCTCCCCCACTCTGGAACTGGCATAAGTTTGCCCTCATTCTTACTAAATCCCTGCA	44.052	-	14.919	LG6:30702257-30702357	2.38e-46	187
6	Ajp-s20407	TGCAGGACCTGACCTTCGACCTGCCTCAGGGCTGGAGTCGGGACGTCCCATAACTGAGCCTCATTCAGCGTCTCTTTGGATTGAGGAAGGGGTGCGGCCTA	45.795	73.607	17.983	LG6:31430498-31430598	2.38e-46	187
6	Ajp-s20070	TGCAGGCATGCAGTACTCCAGCTGTCCTGACCAATCCAAAAAAACCAGCCCCTATTCCCCAATCTCCATGTGCTCCCTCTCTCAGCCAGCTCAGAAACCCTC	54.169	-	26.357	LG6:35017968-35018069	6.71e-47	189
6	Ajp-s20519	CACAGCCAGGCTGCTTCCCCACATGTCTAACGGATCTTAGTGCCGCACGCACTTCACACTAATCAGGCATGTGTTTGGGCGCCCGACTCAGGGCCC	67.578	95.389	-	LG6:26696759-26696854	1.34e-43	178
6	Ajp-s20258	TGCAGGCCAGGAAAAGGTAGTGAACGCGCTCTGAAGGCCCTTCGGTGAAAGGTAGACTCTGCACCCTGCGCGACATACAGTGGCTTTGCTCATGTGCTCAG	97.235	-	69.423	LG6:35313116-35313216	2.38e-46	187
7	Ajp-s20727	GTAATAACTCAGGTTTTGACGCAATTAGAGCAGGGGGTTATTTTGGAGCTGTCCTCCAGCGTCAGGGAGGGGCTTGGCTGGTGCGTGTGCGGGCCCCTGCA	0	-	0	LG7:425976-426076	2.38e-46	187
7	Ajp-s20141	TTGCTAAGAAACAAGAGAGAGTTCATGTTTGCAGGCTGTCATGATCTTCACAGTAAATGTTTTCCTGTCGGACAGTCTTTCGTAATGCTGCAGTACC	6.07	-	6.071	LG7:1116168-1116264	3.77e-44	180
7	Ajp-s20370	GGAAAAAATTAAAGAGCGGAAAATATGTGATTATTCTATTACTGTGGAGGAATTTTGCAGCTGTGTATTGAACTTCAGCACAATTCTCCAGGTGCC	7.108	-	7.109	LG7:1588569-1588664	1.34e-43	178
7	Ajp-s21012	TGCAGGTACTCCATGCAGTACAGCAGGCCCCCGTTAGGCCCCAGCTGCAGCCCGTCCATCACGTCGTCCAGGGTGACCAGCTCGGACACGTCCACTGCGC	9.324	0	-	LG7:1402142-1402241	8.45e-46	185
7	Ajp-s20153	TGCAGGAGGCAGCGAATGAAAGCCGTACATCCACAGATCAGACCGAGCCCCCAGCTGAGCTCTATTTCACATCACAGTGTTCCAGCGTCTCCCCCAGGACGT	10.195	0.871	10.196	LG7:2484801-2484902	6.71e-47	189
7	Ajp-s20978	GGCGGTGCTCTTCAGCTTCCAAGACGCGGTGAGTCGCCACGCGCGCTGCGAGCTATGGCGGGTTATGGCGGGTTATGGCAGTTCCCCTTCTGCGGCA	10.195	0.871	-	LG7:2939283-2939379	3.77e-44	180
7	Ajp-s20753	ACCTCCCTTATTTCTCCCCATTGAGGTTTGCGGAAGTGTCAATAGTGGGAAAGGTTTGTTTATAATTAAGACTCCGCGGCTCTGCAGATGGGGCTCC	19.035	2.581	26.165	LG7:3743288-3743384	3.77e-44	180
7	Ajp-s20849	TGCAGGTTTTCCATCTCAGACAGACCCCAAACTGCTTCATTCAGGCAATCATCTGCTTTTATTGAACCAATTTAGCTTCCTTACTCAGTTCTGAAAGACAGTTT	19.035	2.581	-	LG7:3477238-3477341	5.32e-48	193
7	Ajp-s21004	CTCTGTGCTGGGCGGCTCTGCTGGTGCAGTAAACGTTCTCTGAACACTGTGTTCCTGGAACCCCAGGCTGGGACGCTGTCGTCCCTCGCTGTGTTTGCC	20.376	3.43	-	LG7:4471216-4471314	3e-45	183
7	Ajp-s20466	TGCAGGGGCGGCTCAGTCCTCCTCGGAGGACCCCCTGGACGCCTTCATGAGCGAGGTGCGGAGCGAGGTGCGGGGCGCGGGCGCCATGGACGGCGTGGAGC	22.186	-	30.471	LG7:4920599-4920699	2.38e-46	187
7	Ajp-s20980	ACAGGGCTGCTCGGGGCCCAGGGGCCACACGTAGAACAGGGCCGAGGCCACCACCACCACCACCGAGCCCAGGGCATCGTTCAGCACGTGGAGCAGCACTCCTGCA	29.952	-	41.085	LG7:5765356-5765461	4.22e-49	196
7	Ajp-s21021	GCAAGCAGAGCTGGCACAGGCATGATGATGATCCATGTGTATCAGGATGATGATCCAAGTGCAGCTTCAGGGAGTAGACACTGATCACCCAAAATGACCTGCA	29.952	-	41.085	LG7:5781597-5781699	1.89e-47	191
7	Ajp-s20045	GGGGATGTGGACGCCTTTTCTGTTTTCTTAGTGTTCGTTTTCAGCCACAGATTCCCTTTTTAAATTTTTTTTTTCCTTATTCATCAGAAGTATCAGAT	30.261	9.691	41.507	LG7:5795289-5795386	1.06e-44	182
7	Ajp-s20338	CTCCACCACCTCGCGCTCCATGGTCTGGATGTCCGTGGCCTGGTCGCCCGCGTACTGGGCGTGCAGACGCGTGGCGGTGTCCTGGAACTGCTGCACCTGCA	30.49	-	41.929	LG7:6450310-6450410	2.38e-46	187
7	Ajp-s21088	GGTATAAAATTTCCATTGGGAAAAGCCGTACACCTCTGTTTGCGGAGGACTGGAAGTTGCGTCTGTTCCGTTAATGCGAAAGTGCAGTTTTTCTCGT	32.877	10.113	46.318	LG7:7153314-7153410	3.77e-44	180
7	Ajp-s20814	GTTTTGTATTATGTTGGTTGATAATTGAATGTGCATACTACATATTTATTGTAGTCCAAATTATACTATTTGGCACAAAAAAGATGTGTTACTGTGCCTGCA	32.877	10.113	46.318	LG7:7024492-7024593	6.71e-47	189
7	Ajp-s20152	TTCGATAGCGCCCTGGGCGATACAGTTCAGTGGGCTCGACCATAGACTGTAACGAGTAACTAGAAGGGGCGTGTACTGTGAGGAAATTGGTGACGCCTGCA	32.877	-	46.318	LG7:6997031-6997131	2.38e-46	187
7	Ajp-s20452	TGCAGGGCGGTAGATGTCCAGGAACAGGATTGGGTGGCGCTGCTCTTATATTATGGAATTGAACCATATAGAATGGGACTGGCTTTGGTTTCATTTCTTGGT	32.877	10.113	-	LG7:7078745-7078846	6.71e-47	189
7	Ajp-s21110	TTGATCGAGTGCTCTGCCCCACATTAGGTGCCAAATTCATATATAGAAAATAAATGCAATCAATGGAAATGAACCCTTGAAATGTTGTGCGTTTGTCCTGCA	32.877	10.113	-	LG7:7055086-7055187	6.71e-47	189
7	Ajp-s20250	TCTGGCACTAATTGGACTTTGGAGGTTGTTCATTGCAAAGGCATTGCCATGTCATGTGACCGAAACCCACCTGCATGGGGCCTCCTCCCTGTGGCCC	33.943	10.535	48.027	LG7:7558078-7558174	3.77e-44	180
7	Ajp-s20650	CAGGTCTTGAAATGTAATTGAGGATTTTCTTTTATTTGAGAAGAAAAATTATGTAAAAGTAATGAGTCTATTAGCCATACCCTCAAAAGTGGGGTCCTGCA	33.943	-	48.027	LG7:7555533-7555633	2.38e-46	187
7	Ajp-s20657	GGATCAGATCGCGCACTGTACAGTGAAGCTGCGCCAGACCACGGGGCTGATGGAGTACTGCCTGGAGGTCATCAAGGAGAACGACCCCAGCGGCTTCCTGCA	33.943	10.535	-	LG7:7777219-7777320	6.71e-47	189
7	Ajp-s20196	GGCCGATAAAACACACCGTCCATATCCTGTAATCCGTGCCGTTAGCCCTCTGGGGCCAGCATCAGGGCAGGTGCAGAGATGCTTCACGCTCCCAACA	35.226	11.811	-	LG7:8853839-8853935	3.77e-44	180
7	Ajp-s21138	TATACTTTCCAAATGATATTCGTCATTAACCAATCGTGTAAAAAAAACAAAACAAACGTAAAAGAGAGGAATCAGTAGAAGTAAAGTGCATGCCTACC	36.078	12.659	50.174	LG7:9861536-9861633	1.06e-44	182
7	Ajp-s21158	TGCAGGACGGGGGAGATGGGAGCGATCATCAGGCCATTAGAAGCATTCAGAGCACTACGCCGCGGAGGGGAAAATGGCCACAGTAATGCACTCTCCATGCC	36.717	13.936	50.174	LG7:11290333-11290433	2.38e-46	187
7	Ajp-s20063	GTGGGGGTGTGGACTTCAAAGGAATGGTTCCATCAAAATAAAATGTATGTTTGTCTTCAGAGTGGAATGGTGGATTTTCTCCTGTATGCCATTTCCCTGCA	37.69	-	50.595	LG7:12676282-12676382	2.38e-46	187
7	Ajp-s20745	CTCGTTCTCCGCCTCGAAGGGGGCGTGGCCAGACAGCATCTCGTAGAGCAGCACGCCAAGTGCCCACCAGTCAACCGAGGGCCCGTACAGCATCTCCTGCA	41.636	21.643	52.305	LG7:13157471-13157571	2.38e-46	187
7	Ajp-s20249	GGACGATCCTTCCTGAGCTCTGCTGAATCAAGTGTTTGTCTGGCCTACTCCTGAGTGAGTGAGCAGCACCAGGACAGTGGAGGGGATGGCTGTCCTGCA	41.636	21.643	-	LG7:13408421-13408519	3e-45	183
7	Ajp-s20627	CTCTGGCAGGTTTCAACACTGCGTGGGCAAACACAAACTTGGGCAAGGACCGCACAGGCAAAGGAAGGCCAGCATTACAGAACAATGCAACAGCTTGACC	41.636	21.643	52.305	LG7:13156808-13156907	8.45e-46	185
7	Ajp-s21197	ATCCCTAACGATGCACGCCTCATTCAACTGCTAGATACCTTGTTAAACCCCTAATTGGTAGAATCAAGTGTGCCTAATTAGGGTTGTAATGACAACCTGCA	41.636	21.643	52.305	LG7:13644412-13644512	2.38e-46	187
7	Ajp-s20382	TGCAGGAAGAAATCAGATAGCAATGAAAAGGACTGGGGACAGCTAAACAAGAGAGCCCGATAATGACATGGGAATCACAAAAGATCATGACGATGCAAACT	43.537	25.123	-	LG7:17783803-17783903	2.38e-46	187
7	Ajp-s20618	ATAAAACAATGAACGAAGCAGAGATGAGTCAATTGCAGCTCTTCATTTTAAAGCTGATAAGGCAGTTAAGTTGTAAGAATTACACAGTAAGGAAACCCTGCA	44.234	26.399	-	LG7:16212963-16213064	6.71e-47	189
7	Ajp-s20649	CCAGGAGTGGCTCTGCTCCCAGAGCTTGGAGCACTACTACCACACGTAAGCGCCTCGTGCCCTCTGCGGCAAGGTCAAATCCAGCAGGAACTGCCCCTGCA	44.475	26.84	-	LG7:16357926-16358026	2.38e-46	187
7	Ajp-s20197	AAAAGGACACGGTCACCATTCGACAGGAGCCAACATATCAGGGTCAGGGTGGGCGACTGCTTCAGTTTCGGCCAAAACTCTCTGAGCGTTACAAAAGGTTCCCACCTGCA	46.64	-	53.152	LG7:14395388-14395497	2.65e-51	204
7	Ajp-s20887	TGCAGGGGGCGACATACAAACACGTTGTAACATCGTCCCACTCATTTTACCTAATGAAAGAAAAAATATCTGGACATGATGATGTCAGAGACAGAGCTTCCGT	46.64	30.804	53.152	LG7:15327949-15328051	1.89e-47	191
7	Ajp-s20154	TGCAGGAAAGAGACGCGACTGCAGTCAAAATTAAAAACCCAAACGCCAATCAAAAGCCATTCCCAAGACCAGGGTTCATTTCATGTCTGCACGCACTCTC	46.64	-	53.152	LG7:18263042-18263141	8.45e-46	185
7	Ajp-s20245	TGCAGGGCCCTCCCCTGGCAGAGGGAAGCGGCGGCCAGCGGAAAGTTAATCATTGCTTCCTTTAGAGAGGAATTTGCGGCATTCGCGGGGCAGAGAGACTGA	46.64	-	53.152	LG7:14151437-14151538	6.71e-47	189
7	Ajp-s20138	GGGCGGGGAAGAAGGTCGAGTGGAGCAGGGCTGGTTTAGGGTAGCCGATTCGAGGGGCGACGTCACGGGTCATCCTGAAATATGGGTCCTGGGGTGT	49.007	35.115	53.574	LG7:18264203-18264299	3.77e-44	180
7	Ajp-s21257	CTGTTGGCCTCATCCTACCAGGGTTAGGCTGAGGTTCCTTGGGTTATCACTGCATTAGCTTCTCTCAATGTTATGTCAGGCCCCCACAGGCATTCACCTGCA	52.341	-	53.996	LG7:18842231-18842332	6.71e-47	189
7	Ajp-s20746	TTACCTGCTGGAAATGTCATTGCTGCAGAAATGTTATGAAATAAATACAGAAAGTAATTTGAAAATTTGCAGGTTTACTTTCTGTTACTGTGCCCCCTGCA	59.039	-	54.844	LG7:20887747-20887847	2.38e-46	187
7	Ajp-s20159	CACACACACTCTCACACATACACACACACACACACCCTTTCCCACTCGGAAAGGAAATGCCTCATCCCACAGTAATGAGCTCCCTGAGCCATTTCACCTGCA	59.039	53.91	54.844	LG7:23111402-23111503	6.71e-47	189
7	Ajp-s21041	GGCTTCTTTAAAAACTCCCCCCACGTTGGGGGATAAAATCCACCGATATAAAACCTGCTGAAAAGGCCCCTGCTCATGCTCGTGGCAGCTGGCAAAC	59.039	53.91	54.844	LG7:22837966-22838062	3.77e-44	180
7	Ajp-s20082	AGATCAGCCATGCGTTGCACATCCTTGTAAACAAAGTGAGGTTGTATGCTCTCTTGATCATGGTGAACGAGTGACTCCGTTTTTATGAGTCGAACCTGCA	59.039	53.91	54.844	LG7:24156895-24156994	8.45e-46	185
7	Ajp-s21130	GGCCCATAGGCTGGTGTACTATTCTGTAAAGTGTTGCCGAGGGAACGAGTTTCTGTCAGCGGCTTGTGCGCTTGCGTTCTGTCTGCGCCAACTACAC	59.039	53.91	54.844	LG7:22839918-22840014	3.77e-44	180
7	Ajp-s20163	ATCACGTGCTCCGACAGCAGGTGGTCGTGGTCTTCGTTGGGCGTGTCCAGCAGGATGAAGACCAGGTCGAACCTGGAAAGGAGCGCGCTGCCCATCCTGCA	59.039	-	54.844	LG7:20827354-20827454	2.38e-46	187
7	Ajp-s21030	TCTATAGTCCTGCACAATCTCAGTAGTGCGCAGGTACGCTTTTTAGAAAACACAGCCTGTGTCATGAAGTAGCCTAAACTGTGTGCTTGTGGCGCCCCC	59.888	55.186	55.266	LG7:24957079-24957177	3e-45	183
7	Ajp-s20506	TGCAGGCCCCGCGTCCCGCGCACGTCCGAGCTCCACTCCTTGCTGTGACGACCACCAGCCGAGCTGCGCGGTCTGTCTGAAGGGCCCACCGAGCTGCTGCG	63.017	61.444	55.266	LG7:25626439-25626539	2.38e-46	187
7	Ajp-s21071	GGGAAACATTTTTTTTTATTTTTGCCTCTCACTTTTCCCCCAAAGCCTGTAGACTACTTCCACACTACAAAATCTGCCATTTGCTTCTTTAACAGTTT	63.017	61.444	-	LG7:26393525-26393622	1.06e-44	182
7	Ajp-s20833	ACAGGCCCCATGGGACCAGCTGGTCCCCAGGGCCCAAGAGGTTTTCAGGGAGCGACAGGTGCAACTGGACTTAAAGGTGATACTGGTGACATGGGACCTGCA	63.017	61.444	-	LG7:26483914-26484015	6.71e-47	189
7	Ajp-s20566	TGCAGGTAAGCGTTTGCCATGTCGCTTGTTTTTTTTAGAATGCGAAGATGGTATTGTACTGGTACTTCTGCTCTGACTGAGCTACTTTGATCAGAGCGCCT	63.444	-	55.266	LG7:27746599-27746699	2.38e-46	187
7	Ajp-s21180	TGCAGGAAACGAGGTGGCACACTTTGGGTTAATTCATTGCTTTAGTGGCAGAGAGAAATCCCACTCACATTTACATTTTTAGCACAGAGCCACAGAAGACC	63.872	63.154	55.266	LG7:32095359-32095459	2.38e-46	187
7	Ajp-s20983	TAACTGAATTAGATGGGGACAGACTGATCTAAATCAGACAGGACTCTTGCTAATGGGGAGGTGGTGAAGGGGCGCGAGCAGGGGCGCGAGACCTACC	63.872	63.154	55.266	LG7:29632694-29632790	3.77e-44	180
7	Ajp-s20555	AGGCTTCTTGCCCGTATGAGAGGCCACGTGTCGCCTTCGGGCACTGGGGTCGGAGAAGGACTTACTGCATACACTGCACACGTATGGCTTCTCCCCCC	63.872	63.154	-	LG7:33909910-33910007	1.06e-44	182
7	Ajp-s20409	ACCACTGCCATTCAGCAAAGGGAGACGATTTCAAACCAAACCCCACCAGACAACATTGCTCTTGGGTCTGCCTCTGTGGAAACCCCACAGCAGCTCC	67.69	69.939	56.118	LG7:34096720-34096816	3.77e-44	180
7	Ajp-s20677	GGAGCCTCCTAACCCACCTTCCTCTGTTAGCGGCAGACACAGCTAACGTGTCTCAGACACAGCTAATGTGTCTCAGACGCTGCTAACGGGCTCAGGAAAGCGGACTGCAGATTTCC	70.581	-	56.544	LG7:36374082-36374197	1.31e-54	215
7	Ajp-s20815	TGCTTTCTCCCCCCACTGAGATCATGAATCGAAAATGAAATGTCATCACTCAAAATTAGGTGCAGACTTACAGGTTTTATGCACAGTTTTAGCTATTCCTGCA	71.094	76.244	56.619	LG7:28320225-28320327	1.89e-47	191
7	Ajp-s20709	TGCAGGTGATAGCCCCAGTCGGCCACAGGCCATCCATAGTCCAGGCCTGGCGGCTCGCTCTCCGAGTGGAACGGGAAGTACGTCTCGGAGGACGCCGAAGG	71.148	76.244	56.727	LG7:36215442-36215542	2.38e-46	187
7	Ajp-s20684	GGGGAATGGGCGGAGCCTAGTGAGCCTAGCGCACCTCAGCAGTGTGTAACGACTATCCGCTTCGACCAGCACCACAGCTGGGCACGTCACCTCACATATCTGAGCGGGT	71.202	76.244	56.836	LG7:36950223-36950331	9.41e-51	202
7	Ajp-s20576	GGTCAGGTCCGCTGTAGAAGTCATTGCTGGCCACAGGGTATTCTCCCTGTATGGTGATGAGGTCTGCAGGGCGGGGGGATTGCAGCTGTTGAGGTGCCTGCA	72.594	-	56.964	LG7:30683262-30683363	6.71e-47	189
7	Ajp-s21036	TGCAGGTTGCCCTCTTTAATGCGATTAAAATGACTACACTGCCCTCCATGTATGTTTGACATAAGTAGTTAACTTTGTGGTGTGACTTGCAGGCACTCTCC	73.027	79.726	-	LG7:37211566-37211666	2.38e-46	187
7	Ajp-s20790	GGGCTGCCAGCTACAGTGAGCACTGACATTGTCAGGATTCAGTATAGACATGGTCAGGATTCAGCAGAAGCATGGTTGGGACTCAGTACAGACCCGT	74.384	82.315	-	LG7:37868149-37868245	3.77e-44	180
7	Ajp-s20401	GGATGAAGGGCTGCACCAGCCGCAGCAGCGTCAGGTTGCGGTACTCCAGCAGCCTGCAGTCCAGCTCGGTGGAGAAGTGCAGCTCCTGGCACAGCTG	77.17	87.63	57.386	LG7:38338778-38338874	3.77e-44	180
7	Ajp-s21282	TGCAGGTGGGGCTACTGGCAAAACACCTCCCAGTAAAGATTACCTCCAGGTAATCTTTCAGCTATGCCCAGCAAACATCTCCAGCACAAAGCCAGAGAGAGAG	77.17	-	57.386	LG7:38286737-38286839	1.89e-47	191
7	Ajp-s20679	GTAGATTCCGATCTGGAAGGCCTCCTGAGGGGACACGCAGGACAGGGTGTAACACGGGTACGAGCCACGCCCCTCTAACGGCAGGCATGCCGATTCTGAAAACC	77.381	87.63	57.808	LG7:38364515-38364618	5.32e-48	193
7	Ajp-s20255	AGCAGGATCTCCATGCCGTGGCCATCCTCAAGAGCCTGCTGCACCGTGGTGATGGTGCTGTCCAGCTTGCTCAGGTTCAGGTGTAGCTTCTCCACCTGCA	77.381	-	57.808	LG7:47399280-47399379	8.45e-46	185
7	Ajp-s21072	TGCAGGACTACCACCAGACGTTCTACCAGGATGGGCTGGATCCTTACAGACTGCAGCAGCAGGCCCAGGTGAGCCAGGTGGAACAGGGCCTTTCGAGCGTATA	77.381	87.63	-	LG7:38391138-38391240	1.89e-47	191
7	Ajp-s20133	GGAAGGGCCTGAGCTACACGTGCTGTTTGTGCCCAGAGCTCACTCTACTTCAATGTCAGAGTGAAATCCCAACACTTGGGATTTCAGCTGATTAAAA	80.51	93.888	57.808	LG7:42858731-42858827	3.77e-44	180
7	Ajp-s20692	GCCATTCTGCTCACCAAGTGGCAAGAGGTAATGACAGCCCTGCACAGAGTCCTAAACTGAGGCCATCACTGCGGCTGCCCCAGTTCAAACCCTGACCTGCA	80.51	93.888	-	LG7:43443309-43443409	2.38e-46	187
7	Ajp-s20106	GGTTGGTGACCGCCTGGATCTCGGGGTGCTTGGTCTGGGGACGCTTGTCCTTCTTAGCAACCAGCACGCCATCCCGAAAGAGCAGTTCGTAAATGGCC	80.616	-	57.808	LG7:39067099-39067196	1.06e-44	182
7	Ajp-s20302	CCTGAATCACTGTTGTAATTGTGCTGGGTAATTATCTTACTCTCTCTCTCTCTCTCTCTCTCTCTCTCTCTCAGCTCAGTCGTATGGGCAGAGCGGTGTCAGTGAGATGGAAGCCC	80.616	-	57.808	LG7:46539848-46539963	1.31e-54	215
7	Ajp-s20451	TGCAGGTTGAAACCAAAATGTATAAAAATAAATGTAAAGCTGCTTTGATTTGCTTAGAGGAATGTTAGACAGTGGCTTAGGAGTGTGCGTGCGCACGTGTG	80.721	-	57.808	LG7:47407479-47407579	2.38e-46	187
7	Ajp-s20498	TGCAGGTTTGAAAAGCGATGAAGACGCCGATAAGACGCTCACTTGGGTTTGTTGTGGTGATGCAGTGACATCGGAGGAACGGCGGACCCGATGCCCTCCTG	80.721	94.31	57.808	LG7:46195103-46195203	2.38e-46	187
7	Ajp-s20516	TGCAGGGTAAGGGGCTAAATTAGCCGCAGCTCTGTGTGAAAAGGGTCAAGCTGTCCTCACCTTACTTCCTTAGTCACCAAATCTGTGGTTGAAAAGGCGGCC	80.721	94.31	-	LG7:45863930-45864031	6.71e-47	189
7	Ajp-s20375	CAGCATCCCACAGGACAAAGCACCAAGCACAAGTGTCCTTAAAATAAACCCTGCACTCCCATGAGAGAGGAGCATGAGAGCGCCACATTCTCCTGCCC	80.721	94.31	-	LG7:42214734-42214831	1.06e-44	182
7	Ajp-s20967	GGCTTTCTGAAAATACCCTATAACCACGCTTTAGTCTGCATAAGCAGACAAAGGCTTCTGGTGCGTGTTTGTGTTTGTATTAGGTTTCATAAAGGTAATGGAA	81.442	95.589	-	LG7:47859102-47859204	1.89e-47	191
7	Ajp-s20795	GCTTCTAGGAGTGTTCTTCCTGTCTGAGTGAAGAGGTGTGTGGATCTGTGCACACAAAGGCAGCACGTGATCATTCTCTGCTCTGACAGGTAAGTCCTGCA	82.595	-	58.23	LG7:51065802-51065902	2.38e-46	187
7	Ajp-s21007	TGCAGGTCACATGGTGGAGACAAACTGGTGTCCCAAATCATAAAGCAGAATGTTATCTGAAAACTCAAAGTAAATCGCAACCAGGTGGAATGATGCCTGA	82.595	-	58.23	LG7:47859305-47859404	8.45e-46	185
7	Ajp-s20014	GGTGGTTCCGCTGGGCCGCAAATCCGCTAAGCTGGTGATAAAATGCCTGTCGGGCAGCGGGCAGGCCATCGCCGAGGTCCCAGTGGAGGAGGGCATG	82.595	97.637	58.23	LG7:51988556-51988652	3.77e-44	180
7	Ajp-s20048	TTCCATTTAGAGCATCTAGCCAGATTTTATGCAGGCATTTTATGCATGTGTACCAATAGGCTGTGAATCTGTGTGTGAATAAGGTAAGGTAAAGTTAAACCTGCA	82.595	-	58.23	LG7:51083944-51084048	1.5e-48	195
7	Ajp-s20481	TGCAGGTAGCGAGCACACTCACAATGCCTGGCCAGTGAGGAGATGCGCTGCGTGAGACCCCGCCCTGTGGAAGCAAAGCCCCGCCCTGCCGCAGTGAGGG	82.911	98.214	-	LG7:53603647-53603746	8.45e-46	185
7	Ajp-s20247	TGCAGGAAACGAATGCATTGTCTGATTGCAGCGTTTGTGAAAGACAGTGCGCAACGGCGTTGGTGTCATATGTTAGCATATCATTGACATTTTCTGGCAG	85.033	102.089	58.652	LG7:53632878-53632977	8.45e-46	185
7	Ajp-s20144	ACCCCGCCCTTTTAACCCCAGGCGTTACTGCGGTTACGAGCAGGACGTCCCGCGCCCTACCTCGTCGATGCCAGCGTCGCTGAGGCTGGGGCCCCCCTGCA	85.033	102.089	58.652	LG7:55070742-55070842	2.38e-46	187
7	Ajp-s20323	CGTGAGTGAAGAGAGCAGCCTGTGCCTGCCTTTCATTCTGTTCCTTTACTTCCTGTCCGTATGGTTTCCTGCACAGTTAAGTGCCCATGGAGCAGGCC	87.69	107.404	58.652	LG7:56030664-56030761	1.06e-44	182
7	Ajp-s21245	GGACGAACCTGAACAACACACCGTACAAGACTCCACTTCCCATCTGGCTACACTGCACATACCCGAGTACAAATCTGTCTGGAGGGCACCCCAGCC	87.69	-	58.652	LG7:55999093-55999188	1.34e-43	178
7	Ajp-s21264	TGCAGGAGACAATATTTGTACAACAGTGAGAATTTATTTATTTATGTTCTGTTGGTGTTCACCATCACTCAGTCCCAGAATTTTGTATTAGTAATTCCAGCAAA	88.563	108.251	-	LG7:57911304-57911407	5.32e-48	193
7	Ajp-s21095	ATGTAGGTATTTGACCGTACAGTTATCGATAGTTGTTTAATGTTAGATGGCTGGCTGCTCAATCAGCAACTTAACTCGCTGCAATATTAGGCTGTGTCATCC	96.002	115.471	-	LG7:59832217-59832318	6.71e-47	189
7	Ajp-s20454	CCCGCCTGAGCCACGCAGCTGGCCAGTGTCACATGACACTCTCTGAAGCGCTCCGACGCCACGATGATGAAGAAGTCGTACTTAGCCAGCCCCACGTCC	96.626	-	67.852	Unplaced_LG7_1:238920-239018	3e-45	183
7	Ajp-s20701	GGCTAGTTAGCCCACTGTGTTGCTAATCTTATATCAAGCAAATTATCTGCATAAAATTAACACGAAGACACTACTTCTATAAATTCTAAGATTATTA	98.287	-	69.562	LG7:59832323-59832419	3.77e-44	180
7	Ajp-s20399	AGGCGTACCCCAGCGAGTATGGGGTGCTGAAGGATCTGGACTTTGCATGTTCTCCTTGTGTCGGCGTGGGTTTCCTCCCACAGTCCAAAGACAAGACCTGCA	98.287	-	69.562	LG7:60022140-60022241	6.71e-47	189
7	Ajp-s21053	TGCAGGAAGACGCTGTCGGGAACAGGCCAACACCTGCTGACTGGCGCGTCTGTCAACCTCGTTCTTTTTTTAATTTTTTTTCTTCCTCGCCGTGTACTTTCA	103.449	-	74.877	LG7:60294298-60294399	6.71e-47	189
7	Ajp-s20062	GGAACAAGGCTGTCTCCAGCATCCAGTCTGTCTGAAATTCATTACTCTGTTCTTCCTAGTAGCTTTCTTTTTCCTGCTCTTCTCCACTCTGTCCTCG	103.449	122.698	74.877	LG7:60168791-60168887	3.77e-44	180
7	Ajp-s20051	TACTTGTGCTGTCTGGCCTTGGCCTTGAAGTCTCTGACGGCCTTCTTGAAGAGGGTGACAGTGAAAATCCCGCCCTCCGTCTCCTCCAGTAACTTCCTGCA	107.461	123.985	81.613	LG7:60685914-60686014	2.38e-46	187
7	Ajp-s20953	TGCAGGTACTAGTATATTGGCACAACCTAATCTGAACTGAGATTAAGAGAAATTTTCTTCGGGGGAAAAACCCACAGCACAACTCCCAGTGTTAATTCAAC	107.673	124.409	81.613	LG7:61086768-61086868	2.38e-46	187
7	Ajp-s20030	TGCAGGTGTGGCCATTGCCAGAGGCTGACAGCTGATTGGAAGAAAGTTGCCACAGCCTTAAAGGTAAACTGTGCCTAGATCAGGGTCAGGCCTGAGCACCT	107.673	-	81.613	LG7:60675678-60675778	2.38e-46	187
7	Ajp-s21199	TGCAGGTACCAATCACGAGTCTGAAAGCATCCGCCACAAACCTAAATAGTAAATTGAACTCAGTCCAATGGATCATTTGTTATCGTGGCAGCACTGAGGCTG	112.111	127.005	87.893	LG7:62211503-62211604	6.71e-47	189
7	Ajp-s20480	GGATGGTAGATCTCCAGGAACAGGGTTGGCTGCCACCGCACTGAGAGGGTTCTCACTGCCCCAGTGCAACTGGCTAAAATCGTTTTCTCCCTCTTCAC	123.643	143.296	94.666	LG7:62547247-62547344	1.06e-44	182
7	Ajp-s20517	CGCCCACAGGCAGCACGGCCCCGCCTCCCCCAGGGCTGATGCTGGCCCTCCAGTCCGGCTCCTCTTTCACAAGGGGCCGCAGTGACAACGTGGCTCCTGCA	132.469	-	108.712	LG7:63254369-63254469	2.38e-46	187
7	Ajp-s21058	GACCCACTCCGCTCCACAGAACAGAAGGGCCTCTTCACGCAGCCTGCCAGTCACATAAACGACCTCATTCTGGAGACTTCCTGAAAGACTGAAACACCTGCA	135.555	148.162	113.624	LG7:64863561-64863662	6.71e-47	189
7	Ajp-s20203	GAACTCCACCTGGCGACAAAAACAAAAAAAAGCCCAACAATCACACAAAGACTATGTACAGCAGCACTGCCAGCCCCCATTCCCTGAGGCCCGTCATCCTGCA	135.555	148.162	-	LG7:64794972-64795074	1.89e-47	191
7	Ajp-s20820	GGACCAGCTGCTTTTACTCGGACATTCAGAATGTTCCAGCGAAGTATTCAGCACCTGTATTTAGCACCTGTGTTTTAAGGTCATTCAGCATATGAAA	135.555	148.162	-	LG7:64691539-64691635	3.77e-44	180
7	Ajp-s21038	TCCTCCTTCTCCTCCTCCTCCTCCCTCTTCCTCTGCCACCTGGCGTGCAGGGCGGCGTAGCTGAGGTAGAAGATGGCGGGCGAGGCGACGATGATGACCTGCA	135.555	148.162	-	LG7:63405002-63405104	1.89e-47	191
8	Ajp-s20167	GGCCTGGCATTAGCAAAAAACGTGTAACCAGTTAAGTTCCTTTTTGCCTTTTTCCTTTTCCACGCGAGTGTTTTGAGAGCATTTTGGCAGGATAAAGTT	0	0	0	LG8:56361613-56361711	3e-45	183
8	Ajp-s20069	GGGAGGAAGAGGAGAGCTTGCGGAGTAAGATCCGCGCGGACCATGAGCGCGCGCTGCAGGAGGCCAAGGAGAAGCTGCGGAAGACTCGCGAGGAGCT	0	0	-	LG8:57337111-57337207	3.77e-44	180
8	Ajp-s20592	TGCAGGCACACAGCACAGCCGACCAAGACTATTGTGTTTTTGTTCTTTTGTTCCTTTTCCTGTTTTGCTTGTTCCTTTTTCAGTTAGACCTTGATCATTGT	24.131	3.932	44.329	LG8:54139413-54139513	2.38e-46	187
8	Ajp-s20023	CCCTGTCTTCGGAATTCCGCTCTCGCCGCGCGCCCGCGAAAGATCGCCTGCGTTCGTCTGACGATCGTCTGAGACACAGCGATTCGTTTCTGTTCCCTGCA	24.153	3.976	44.329	LG8:54014333-54014433	2.38e-46	187
8	Ajp-s20792	TGTTTTATTTTTTATTGAAAGTGCCTTGGAGTGTAGGTTTTCAGCACAGTAGAATAAATGATTCTTCTTGAGATTAAGACCAGAGACTCGTATACCCTGCA	25.843	5.642	46.043	LG8:53312598-53312698	2.38e-46	187
8	Ajp-s20294	TGCCCTCCTCTCTCATTTGTATTCCATCTGCGGCTGGCAGACGGAGCGCGGCTATAAATTGATAACTAAGAAAAGAAGGCTACGGAGCTTTATTCC	32.318	9.887	54.749	LG8:51957684-51957779	1.34e-43	178
8	Ajp-s20320	GGTTCAGCGCTGGCTGGGCGGTGGCCTGCCAGTCCCCTGTCACCCGATAGGCCGTTTCACCACGAGAGTCGACCACTCAGCAGTTCCGAACAGCCC	34.565	13.11	56.019	LG8:50931203-50931298	1.34e-43	178
8	Ajp-s21107	TTCATTTTGGGTCTTGACCGTCTCAATCCTTCATTTTAATTGCGGAGCGGACAGTTCATTATCGTCCCATCAAACCGACTCGGTCTCGGCCGTCTCCTGCA	35.858	15.688	56.027	LG8:50504254-50504354	2.38e-46	187
8	Ajp-s21146	CCGTAATGGCGACGGGCGCGGGCCGCGGTACCTGACTTGGTCCCGTCCTGAGGGCAGGGGTTGCGCTGGGGGGTCTTGAACAGGTGCAGCAGGATCCTGCA	35.858	-	56.027	LG8:51600581-51600681	2.38e-46	187
8	Ajp-s21221	CACTCCTGCAAATTGCTCATAGTTTAACAGGAAGCATATTTTTTCTGCAATATGTTTTCATGTGATGATGCTGTTTCACTGAAACATCCCAGGGACCTGCA	36.069	15.688	56.449	LG8:50404643-50404743	2.38e-46	187
8	Ajp-s20252	GGAAGAAGTGGCTGTCAGGGAGTCGGTGTTGAGTCTGTGTTCATGCCCTGGTTGATGAAGACATCTGCTATGTGTCTCACAGATACCAGACGATGCT	36.069	15.688	56.449	LG8:50195970-50196066	3.77e-44	180
8	Ajp-s20300	TCTGTGCTGTTCCGCTTGTTTTTTTAATGGGGTTTCCTGAAAGAAACAACCCTCACATTTCCAGCTCGCCCCACAGCACCACAGCACACGCCCCTACCTGCA	36.827	-	56.449	LG8:49745985-49746086	6.71e-47	189
8	Ajp-s20717	TGCAGGGAGGCCTGTCGGTGGACTCCATCTCTGACCTGGTGGAGAGCCAGTCTCGGCTGCTGGAGGCCTTGCAGCTCTCCCACCCAAACGAGCTGGACATC	36.827	-	56.449	LG8:49349851-49349951	2.38e-46	187
8	Ajp-s21269	ATTTATCTTCAGGTTCCTGCTCCAGAGTATGTGAAGCGTTCAGAAGCTCTCTTCTCCCCGAAGGGTTGGAGTCCTCAGTCACTGCATGCCAACCCCCTGCA	37.584	18.72	56.449	LG8:49527124-49527224	2.38e-46	187
8	Ajp-s20818	TGAAATATTAAAACATATTAAAACATACATCTGTTGTAATTTAAAAATTAATAAAAAAACGGATCTAATTTTGGTCTGTTATTTTGATATTCCCACC	37.796	-	56.449	LG8:49148243-49148339	3.77e-44	180
8	Ajp-s21019	GGGTTGTCAGGCAACAGGCTGAGTGCTCATACTTTTTACATCAGAGGAGTACACTGTATGTGCAGCTTGCGCAGGCCTGATTTTACACCCGCTCATC	38.008	19.567	56.449	LG8:47272458-47272554	3.77e-44	180
8	Ajp-s20353	TGCAGGCGTGTGTTAGATTTCTCACACTTCTGAAATGACGTGCAGGTGTGACGTGCAGGTGTGGCACTGCGGCATCCCACGCTGTTCTCTGCCCCCTCTTATGATGCCCTGTG	38.008	19.567	56.449	LG8:47437196-47437308	5.89e-53	209
8	Ajp-s20497	TGCAGGAAGGATTGGTATTTTGAATAACATCTCTGCCCAGAGCTGTGGTGGACATCATCTTAGCTCACCACAGCAGTCTTTTCAAAGAGATTTGTGTAATG	50.993	44.69	57.297	LG8:45756790-45756890	2.38e-46	187
8	Ajp-s20261	CGGTTATAAACTTTCCACTGAGCAGACTGTGGAGGCCACGGCCTCTGATGAATGGAACAGTCTGTCACAAGGCAGGGGCGACTACGGCCTGTGCTCCTGCA	50.993	44.69	57.297	LG8:45705883-45705983	2.38e-46	187
8	Ajp-s20026	GTTACACTATATTCATATCAGATATTAGGTTCGCCCCAGCTCCTGGGTGGGAAGCATCTCATTTTTCCGAAACAATTAAAAATGATACACCAGCCCCTGCA	50.993	-	57.297	LG8:33500181-33500281	2.38e-46	187
8	Ajp-s20376	GCCATTCTTTATTTGCAGGTGATAGAGAAATATGATTTCCTCACTGCAGAGGAAACTTGATAATTACATCGATATTAATGCATAATACTGGTGCTTCCTGCA	50.993	44.69	-	LG8:45504837-45504938	6.71e-47	189
8	Ajp-s21129	TGCAGGTCTCAGTGTTAATGTCGGCTAATGAGAATCTATTCTCCCAACAGGCCTCCCCCTCCAGCAAGAGGCGGAGCCAGACCCTGCAGCCCATCATCGA	51.849	46.402	57.297	LG8:43796140-43796239	8.45e-46	185
8	Ajp-s20504	GGCATCTGTGCGCGAGGGGCGGGGCAGATGGAACGGAGAAAGGGGTTAGAGGGTGTGGTCGTTCAGTGATTGAAAGGTTCAGTGCAGGGGTCTACAG	52.487	47.678	57.297	LG8:43653063-43653159	3.77e-44	180
8	Ajp-s20861	TGCAGGTCACATGGTGGAGACAAACCAGTGGCCCTGTTCATAAGTAAACCGAGTGCTAGAGGCTAACTATAGATGGCAGACAGAAAAGGCACTTAAGTCCC	53.186	49.076	57.297	LG8:40099336-40099436	2.38e-46	187
8	Ajp-s20546	TGCAGGGACACCGTCGGCTACCGTTTACAGAGCAGCACAGCCAGGCTATTAGACATAACATTACATTAGAGCATTTAGCAGACGCTCTTGTCCAGAGACATAACT	54.866	52.436	-	LG8:38248781-38248885	1.5e-48	195
8	Ajp-s20115	GGGAGCTCAGCTGCTGCTTCAGGGCCTGAAACACAGTCAGGAGGCAGCATGACACTGCAATTCGGACTGCTGCCCTCTACTGGCAGGAGGGCATATT	54.866	52.436	57.297	LG8:38999102-38999198	3.77e-44	180
8	Ajp-s21251	CAATCAAAGCGATGCTTTCGAGACTACCTGGCCTCCCGCGCTCGGCAGCCCAAACCTGCCCCCGTGGCACCCATTGGCTGCGAGCTCGAGACTCCCC	55.964	-	57.297	LG8:36503308-36503404	3.77e-44	180
8	Ajp-s20796	CCTGAGCTTGCACAGACATGAGCTTGCGTGCAGATGAGTAGGTGGAAGAAGCGTTATATGCAGCTTGAGTACGCAGCCTGTGCAGGCCCAATTAACCTGCA	57.061	56.825	57.297	LG8:36403802-36403902	2.38e-46	187
8	Ajp-s20034	AGCCATATAGCCAAGACCCTGGCATTTAGAGACTGGGCTATGACATTAGCTGACTACTCCTGGGACTCTGTAGCAGTGTAACACAATTAGCTCTGTCCTGCA	57.485	57.673	-	LG8:33810821-33810922	6.71e-47	189
8	Ajp-s20687	ACCTCTTCTCTCTCATAGTTTTTCTTGTTGTGTGTAATGATTCTAAACTGCATATCTTTTTTGTGGTCCAGTTCAAAAGGAGAAGGGCTATGCCAGCC	57.696	58.095	-	LG8:33552220-33552317	1.06e-44	182
8	Ajp-s20165	TCCTAAATTCTTTTTTCAGTTAAGCACATGTGCATTTTCAGAAGCAGATGCTCCTAAAATGGGAGTCCTGTAGAGCTCTGACCAGGTATTGTGATGCCTGCA	58.334	59.371	-	LG8:29657453-29657554	6.71e-47	189
8	Ajp-s21241	GGATGTCACTACTTCTTGCTGAATGTACAATTAGTGCTGTCATACTTCATCTATCTACTTGAAATAGATGAAAATGCATGACTGCTTCACTCCACTG	58.334	59.371	-	LG8:33409887-33409983	3.77e-44	180
8	Ajp-s20668	TTCTGCGAGTTTTACCTCGTGTAAGCAGAATAGCATAGGACTCGATCGAGCATTCTGTAATTCAGGAAACGAGCGTATTAACTACGTGGCCACTGCCTGCA	58.334	59.371	-	LG8:28087835-28087935	2.38e-46	187
8	Ajp-s21131	TGCAGGCCCTTGAGTTCAACTGGAAGGCAGTGCTCTCCAGCTCTGCAGACCATAAACCTGCCTGCACTGGCAGCACATCAGCTTGTCAAAAAAAGAAGAGG	58.545	59.793	-	LG8:28087634-28087734	2.38e-46	187
8	Ajp-s20642	TGCAGGATTTCCCTGGAAACCATTATTTACGCATTAATCCCTGTACCTGTCAGCTCGACTCTGAGGGCGGACAGCCCGCCTATCGCGATACGCGCTTCGG	62.647	-	57.297	LG8:23633936-23634035	8.45e-46	185
8	Ajp-s20830	TGCAGGCACTGCAACCTTCTCGAACCAAAGTTTGAGATCCTTGCCATAGGAGCAGTTTCAGGAGTTAGGCCTGAGAGAGACTGGGTGAGCTCTCTCTGTTA	62.647	67.998	57.297	LG8:22383439-22383539	2.38e-46	187
8	Ajp-s20472	TAGCCGATCCATTTATGCTTAACATTGCATTCTTGGGCAATATTAGTTTACAGCAACAGTGATGTGTGGTAGCCCCATGGTAAAAAAAATTCCACCCTGCA	62.647	-	57.297	LG8:33807335-33807435	2.38e-46	187
8	Ajp-s20570	ACCCCTTCTTCCCTTCTCCCAGGTAGTAGCAGGGTACCTGAGCTCACAGTCCTGTTAGAATCTATACAGATGAATGACACAATGCCTCCAGACAGCCTGCA	62.647	-	57.297	LG8:37440304-37440404	2.38e-46	187
8	Ajp-s20900	CATTGCACTAAAAGGCCACGAGCCCAATAAGTGAGTTTACTGCCAGTGTAAATAAAACACGGTCCAACGTTTCACAGACAAATCCATGTCCCCCTCCCTGCA	62.647	-	57.297	LG8:38652342-38652443	6.71e-47	189
8	Ajp-s20910	TGCAGGTGTGTGCGTGTGCTTGTGTATGTGCATCAGTCAAGAGTGCTGTTTGGGGAAAAAGGAGCGTAGTAAAAACCATTAGTGACACGTATTTGGCGTGAG	62.647	-	57.297	LG8:23505778-23505879	6.71e-47	189
8	Ajp-s20494	CTGGCACAGGTGGTGGGCGCAGTGGATGTGGAAGCGAGTGCACTTCTCGATGAGGGACACGGTCAGCGGGTCACACAGGTGCTGCTGGGTTATGTCC	63.934	70.149	-	LG8:20917916-20918012	3.77e-44	180
8	Ajp-s20456	GGCTACGTTCGCCTCGCTCTCCTGGTCGCTGGGCAACAGGAGAGCGGCCTTCCAGAAGATTCTGTCGGTCGAGTGCGAAACGTTCTCCACTACAAGGC	63.934	70.149	57.719	LG8:20912737-20912834	1.06e-44	182
8	Ajp-s20028	TGTCTCACCTGGAGCCTAGTCGGCATCGGTGATGTCACCACGGCTCGCCCAGCTGACCACTTCAATTTAATCTTTTTGTGGCTGGACTTAGAGGACCTGCA	65.031	-	57.719	LG8:15934789-15934889	2.38e-46	187
8	Ajp-s20079	GGTACTGGAGGGAGCTGCATCAGCTCTTACGTTCAATAAGCACTCAATGGAGCGAGGTTCTGTCTGATCCTGGACAGCCCTCTTGGTAAGCAAACAAA	65.031	-	57.719	LG8:19497860-19497957	1.06e-44	182
8	Ajp-s20016	TGCAGGGTACAGACAGCATTACCACAGTGCACTCCTTGCAACGGCAGGACAAACGAATTAGCCACACAAAGCTATCTAGGCGAGCGCAGGACGCTACGTGC	66.128	74.538	57.719	LG8:20415569-20415669	2.38e-46	187
8	Ajp-s20387	AAAATATTTAATGCTAGACACATGGTGAAATATGACAATGGGACTATGTTGAGGTGAGGCACACACGATCAGGCACTATGCTTACTGCCGATTAGGCC	66.128	74.538	57.719	LG8:20412646-20412743	1.06e-44	182
8	Ajp-s20999	ACCGCGAGACTAAATAAAGACGATCGCTATCTTAAGGGGAGGGGATGTGGGACTTCGCTTCGCGGGCACGAACAGAGTGACTTTGCTTGGTCTCACCTGCA	66.128	-	57.719	LG8:18502213-18502313	2.38e-46	187
8	Ajp-s20214	GAGAACCCTGTGAATGCCTTGGAACCTGCCTGACAACTTACTACACAAATATCTGTGAAAATTCATCCAATGAACACATACATCTATGAAAAGTACC	66.917	76.115	57.719	LG8:19768828-19768924	3.77e-44	180
8	Ajp-s20554	AAACGGGCCGTCTTCTTCACAAACGCATCGCGCAGAGAAGCGGAGGACCCCAGCAGTGTCGAGGCCAAATGCATCTCTCAGCCCAGAGAGAGAACAACCTGCA	67.193	76.668	-	LG8:19552375-19552477	1.89e-47	191
8	Ajp-s20086	GTCCATCAGAGAAACCAGCCAACAATTAACACTTCATCAACACCTACTGAAAACAAAAGCTATTGGGCAGAAAGCAGGAGAGGAGCACCAACGCACCTGCA	76.202	94.685	-	LG8:15665613-15665713	2.38e-46	187
8	Ajp-s20721	ATGGAGCCGAGTTGGGCGCCGAGGCCTCGAATAAATCTGGACCAGCTGAAGGAGGGAGACAGCGCCCCCCCTCCTCCCCCCAACCCCCGCTGACAGCC	76.432	95.146	57.719	LG8:15459902-15459999	1.06e-44	182
8	Ajp-s21162	GGTGAGACGTCTTTACTTCCTGCCTCCCATCTGTGAGGGCTCGTAACTCCTACGAAAACCCTCCCGCCTTGAACATCTTTATAAAATGTATTCATGT	77.073	-	58.14	LG8:13819632-13819728	3.77e-44	180
8	Ajp-s20626	GTGACCCACTCCTCCTCTCTCTTATTAAATCATTAAAGGTCTCCCCTTGAACCCACAGACTCAAAGACCCACGATGAGTCAAAGTTTAAAACTGCACCTGCA	77.073	-	58.14	LG8:13912662-13912763	6.71e-47	189
8	Ajp-s20017	ATCTTGTAACGATTCTGTCCCACATGCTAAGTCGGAATTGAAGAAAACTTCACTACATCTTACTAATAGGGTCACCAGTTTGTCTCCACCATGTGACCTGCA	79.673	99.493	-	LG8:11952434-11952535	6.71e-47	189
8	Ajp-s20193	CTCCTGCTGTTACCTCTAATGGAAAATCTTTGCCAGGTGTCTGAGGAGCTGAATCAAATTATTTTTAAAAGCTTTAAGCCTTCAGGCCATTAAAACCCTGCA	79.673	99.493	59.852	LG8:11916675-11916776	6.71e-47	189
8	Ajp-s21063	CCCCCCTCTCTCCCCCCTCTCTCTTTTCTCTCTCTGTCACCTTATTCAGGATTGCTGGCCACCCCTTGGCCCAGAATGAGCGCTGCTTGCACATGTTCCTGCA	79.673	99.493	-	LG8:11774547-11774649	1.89e-47	191
8	Ajp-s20707	TGCAGGTAAAGAGCAGATGTGCTGTCGCATTAGCATGAACAAAAACAACATTCATCAAGTTTCAGTTTTATTCTTTCACTCGTTGCCACATTCGATATTTC	81.778	102.188	-	LG8:10718113-10718213	2.38e-46	187
8	Ajp-s20091	TGCAGGCATGAGCTCCGTGCCAAAGGGCAGGATTTCTAACTCTTTAGTAAGCACTTTATGTAATGGTGCCCCCTTAATAAAACAAAAAACCATTATAATATGATGA	83.271	-	62.441	LG8:8962820-8962925	4.22e-49	196
8	Ajp-s20971	GGATGCTGTTACACGCTCTCACACACAAATCCGCGGAGCAGAGCAGAGAGGCACGCGAGGTGCTTAACAGCAACGACGGAACACGAAAACATTTCTTT	91.31	114.394	68.225	LG8:8007064-8007161	1.06e-44	182
8	Ajp-s20741	GGAGTCCTGACCCTGCTAGCATCCTTTCAGTTTCTGAGGTCCTGGTAGGAACTCGAGAAATCCTTCAGATTTCCAAGCTCTCTGTGAGGTACTTTTCCTGCA	91.31	-	68.225	LG8:7346879-7346980	6.71e-47	189
8	Ajp-s20784	TGCAGGTGAAAGTAAACAAGAGTGAAGAGAACCTATCCTCAGTTTGAAAGTGCACGTAGGCCTTTCATTTGAATTTCAGACATTTTGAGTTTGTACATTC	91.31	-	68.225	LG8:7260641-7260740	8.45e-46	185
8	Ajp-s20251	GGGGCTTAATTAAACTGTGCTTGGTCCAGATGTTGCTTATTCAGCCCCTCCCCCTTCTCCCCGCTCAGAATTCTTCCGCGAGCTGATTGACCTGGCGGA	91.889	-	69.073	LG8:7071147-7071245	3e-45	183
8	Ajp-s20309	GAAGCGCCCTCTGCTGGCCGTTTCGCTCTCTGCACTCAGCTTTCAGAATCTGGGCATTCAGTGTGTGAAGAAGAAAGATGTCGCCGAGGCCATTTCCTGCA	93.659	-	71.66	LG8:5912575-5912675	2.38e-46	187
8	Ajp-s20740	AATAACCTTGGACAAGGCGCCGTATCCGTGTTGCTTCGGTAAACACCCAGTAACGTGTAAAATGTAGACTGTGTAAATTATCCTTGGTAAGGGCGCCTGCA	96.131	116.989	-	LG8:6971480-6971580	2.38e-46	187
8	Ajp-s20683	CGGCGCACTGTGTCGGCGGACGGGTGAAGGCTGACGCCAAGCCGAAACATCTCATCCCTATTTTTTGCACAGAGGACAGGAGGAGGAGATCTACCGTCCTGCA	98.502	118.266	-	LG8:6969572-6969674	1.89e-47	191
8	Ajp-s21161	TCCTCCTCCTCTATGCTAACAGCAGGGATGTGTGAGCCTTCAGGCAGGATGAGATAAAAGAGTAAAAGCTGCTCGTGCTGCGCCGCTGAGCCTAACCTGCA	99.289	118.69	-	LG8:6564087-6564187	2.38e-46	187
8	Ajp-s20822	TCCACCAGACCTCCCCAATCAATCTCCTCACTGTGTGGGTTCTTCTGTTCCACGGCATCACTCATCTCTTTAGTTCCTGCAGTCTTTTTTATTACCTGCA	102.853	-	85.098	LG8:4259918-4260017	8.45e-46	185
8	Ajp-s20622	TGTGCGCACGTGTGTGGAGCACAGCGCCTCACCCTGGACGGTGTAGGTCTTGCCAGAGTTGGAGACGCCGTACGTGTAGAGCAACCTGCTCTCTCCC	109.165	124.007	-	LG8:3606980-3607076	3.77e-44	180
8	Ajp-s20424	AATGAAAACCTACAGGACAGCAGATCTCCAGGAGCAGGGTTGGGCAGCCAGGCAAATGCATTCTCACACAGACTCAGTCTATGTGTTTGCGCCCCC	109.165	124.007	94.323	LG8:3069743-3069838	1.34e-43	178
8	Ajp-s20556	TGCAGGCATGCATCTTTAACCCTTCTGAGGCCTGGGATCACAAACAATGCGATCGGAATGGTCTTAACGGAACACTCCGACGCCGATGATGTCACAATTG	109.165	124.007	-	LG8:2779972-2780071	8.45e-46	185
8	Ajp-s20560	CTGACGAATGAGATGCTGACCCTGAAATATGGATTCATTGTCTTACACACATTTTAAATCACAAAGGAAAGACCCTCCACAGAACCATACTGACCCCTGCA	109.399	-	94.747	LG8:2524416-2524516	2.38e-46	187
8	Ajp-s20211	GGTTGAATTTACGGGCGCCTAAAGTACTAATCCTTCTCTCCAATACTGGCTTTACCCCGTTCCTTATTGCTGGTAAAAAAGGGAGGGACACTGCTTT	113.71	124.855	102.565	LG8:891112-891208	3.77e-44	180
8	Ajp-s20648	TGCAGGATCATGCGGCACGTGGCTAATGTGCTCAGAAGCACAGGCCTTATAGCGCCTGCACTCCATCTAAACATCAGGCCTGAGGGTGTGAAGCACAGGATG	113.71	124.855	-	LG8:2210712-2210813	6.71e-47	189
8	Ajp-s20660	GGGAATTTTAATTCTCTGACCTTTTTAATCACATTTTAAGACGCCTCGCTCTCTCAGTCGTGTTTGCAGGCTGAATTTTTACAGCTGGGGAATGTGCC	113.71	124.855	-	LG8:7564461-7564558	1.06e-44	182
8	Ajp-s20770	TGCAGGGCCGCAGTGTGTCAAAAACACATTCTGATTCATATGCTGAATTTTATTTAAAATATTTATCATCTTTGTACAATTTCTGTGGGAAAGCGGTCATTTG	113.71	124.855	-	LG8:2120420-2120522	1.89e-47	191
9	Ajp-s20531	AGGTGACACCCGTCAGCAGATAAATTAAAAATGGCTGCTGGGTGAATATGCGTTCAGTGTCTCCCAACCCTGTTCCTTGAGATTTACCATCC	0	-	0	LG9:43730447-43730538	2.11e-41	171
9	Ajp-s20439	ACTGATCACTTCTTGCCAGATAGTGCCCCACCCGTTTGACTGGGCTCCAGAATCTTAAGGGAGATTCGCCAGAATGTGTCCCGCCCCTCCTTGCTCCTGCA	3.199	0	-	LG9:44705341-44705441	2.38e-46	187
9	Ajp-s21009	TAAGCTGGCACAGTGCTCTGCTGAATACCATTATAAATGCCATGCCAGGCAATGTAAATCAAGGCTGTACAAACTTGTTTGTGGAGATCTACCATCCTGCA	3.484	-	3.484	LG9:42414317-42414417	2.38e-46	187
9	Ajp-s20095	TGCAGGATTCTCTCTCGCTCCCCAGGTCCCAGTGCTTTTTGCTCCCTGGTTTTTTTTAATTTTATTTGAACGCTGCCTAGGGTGGGTTTGATTTACTCCTT	7.418	4.219	-	LG9:43110074-43110174	2.38e-46	187
9	Ajp-s20495	CGCCGCCCTCGATTTCTCTTTTCTTTCTTTGTCAAACTGAAGTGTTCCGCATCGGCACACGCCGCTGAAGAAGGCTGGTTTTCTCCTGGCGGATGCACCTGCA	11.539	8.34	-	LG9:42443715-42443817	1.89e-47	191
9	Ajp-s20751	CGTGTGGAGTTTAATTCTGGGTACAACTGCAATGTGTCTTTCGCCTGACACTCAAACGATCAGCATCAAACTTCAAAATCTGCATTATAGCCCCACCTGCA	14.228	-	14.228	LG9:40783818-40783918	2.38e-46	187
9	Ajp-s20161	CCACTTGTTCCCCTCTGGGTGTTTTTTTAAGCCTGTTCTCCACTGATACAGTGTTGTGTCCCCAGGTCTCTGCGGTGGAGTCGCTGGAGGGTCCCCTCC	16.856	13.657	-	LG9:40665897-40665995	3e-45	183
9	Ajp-s21047	GGAGTAGCACTTGCAGAGAAATGCATTGATGCTTTGCTTATTGCCATTTTGTACGTGTATGGCTTGGTGATCGATTTTGTTAATCCCTTTAAATGAGGG	17.708	14.509	17.708	LG9:39472618-39472716	3e-45	183
9	Ajp-s21114	AATCTGTCAAACCGTGGAGAAGATCAAAGCATTCTACCAATGCCCACCTCCCTCCTGCAGTCATAGCGGGTCTGATTAATAAAAGGGAGTCTGATCCTGCA	17.708	-	17.708	LG9:38449656-38449756	2.38e-46	187
9	Ajp-s20134	GTTCTCCGTGTATCTGGAGAGGTCGGAAGTGAGGCGCCTGCGTTTTGTTTTTTTGTGCGCGGATGCGCGGGGAGGGGCGGAGCGCGGGAGCCCGTTAGCC	17.708	14.509	17.708	LG9:40587042-40587141	8.45e-46	185
9	Ajp-s20447	TAGGACGAGCCAGTGGAACCGCGTGTTCCTTTCGTTCGCAGTGACACCCCTGTCCCCACTACGTGTGTGACAAGGGAGTGACACCAACCAGCTCTTCC	17.708	14.509	-	LG9:40612855-40612952	1.06e-44	182
9	Ajp-s20651	TGCAGGGTCAGAAGGGAGATCAGGTGAGTAATGGCTGGCTCTTACATTATCAGAGGCAACGAAAATAGGGCAAATGGTCAACTGTTTTCTGATTTTATCC	17.708	14.509	-	LG9:39441460-39441559	8.45e-46	185
9	Ajp-s20633	CATCTCCACTGACCTCCCTCTCTCCCTGGAGGAGCTGCGTCTGGACGGCAACAATGTCAGCGTGATGTCGGAGGTGGCCTGGGCCCGCTGCCCCAGCCTGCA	17.919	14.931	17.708	LG9:39319677-39319778	6.71e-47	189
9	Ajp-s21207	GGTTTTCTTATACACTGCAGAGTCCCCTGCATAATGCCGTTTGCCACTCACAATCTGGTCTGGGGACGTATGAAATTATACTCTCCTGTAAGAAAAATGCA	20.517	16.64	-	LG9:38255601-38255701	2.38e-46	187
9	Ajp-s20666	CAGATGCGGCATTAAAGTCTGGCACTGAGTGCTGCTGTAGTCTACAGCGTGCAGTCATATTCTCAACACGCCTGTTTTTGTATCCACTCTCCTAGCCTGCA	22.458	17.917	-	LG9:36406058-36406158	2.38e-46	187
9	Ajp-s20867	CTGAAACAGGCATATAATGCATAGCAAATTCTGTACTTCACATGTGCTGTAAATTATAGATCAGGTTAATAGGCCATAGTGTTTGAGGTCTGTAGTCCTGCA	22.458	17.917	23.8	LG9:36284396-36284497	6.71e-47	189
9	Ajp-s20470	CAACAACGGCTTTGCGGAAATTAGACATTAAGTCCCCCTTTGCCCTCTGTTGCGTCTGACATGCCACGTAAATTACGTCCAGGCCGCGGCTGGCTGTCTGCCACC	23.559	19.196	-	LG9:35670463-35670567	1.5e-48	195
9	Ajp-s20593	GGGCCCTGCCCTTAAGAGTCATTTGGACTGTGTTTGACCTTTGACCTCTAACTTCTCTTCCAGACCAGAGCATGCCCTTGTCCCAGGCGATTGCTCCCTGCA	26.169	22.229	-	LG9:33943271-33943372	6.71e-47	189
9	Ajp-s20417	GGCCTGCCTCTATTTCTGAATTCTTTTAATCTGCTCCGCATTTTATTGGACTGACTTCAAAGGCACAAAAAAAGTGTGAATCTTTTGCGTCAGTCCCTGCA	26.261	-	26.987	LG9:35285082-35285182	2.38e-46	187
9	Ajp-s20681	TGCAGGGAACACAGACTCCAGCGGGTCAGCGTTCAGAGCGACTCCGCAGATGAACGACCATGAGAAACATTTTCTAGAACTGCAAAGGACAGGGCGTGGA	26.765	-	27.409	LG9:34914998-34915097	8.45e-46	185
9	Ajp-s21098	TAGAACAGAAAAACGTGTTCATTTCAGTAGGAATGCAATATAATCATGTAACGAAGGTAAGTGACTCCTGTATTGAAGCTGCTGTGTTGGTTTCACC	27.268	23.506	27.831	LG9:33778615-33778711	3.77e-44	180
9	Ajp-s21296	CGGCGGATGTGCGGCAGGAAATTACATTTCGCGAGCTCTCTGAGAACCTCATGTCACAGTCCTCCCTTTGGGTAATTGATTATTGCTGCCCTCTTCCTGCA	27.268	-	27.831	LG9:34063071-34063171	2.38e-46	187
9	Ajp-s21270	TGCAGGGCAGGTCTGGCATGGGCATGGTCAGGGACTGCTGTTCCACACAGCTCCGCCCAGCCACCAACTTCCCCTGGGTTTCCAACAGCGCTGCGACATG	27.268	-	27.831	LG9:31876223-31876322	8.45e-46	185
9	Ajp-s20415	GGTCCACTCTGTGCGTTGCTCCATTGTTTTTACTTGCTTATTCTTTTGTTCATAATGTTTTTAGTTTATATTTGTCTTTACAAATGTCTCCTTTGAGA	27.268	-	27.831	LG9:31953398-31953495	1.06e-44	182
9	Ajp-s20877	TGCAGGGATGATGTAGTACTAAAAATTTTCTTTGCTTTGCTCAATACTGAATGTACCAAAAACATGCTGAGGACATTTTCTTGCTGCTGTTTTGCCAAAGCT	27.268	-	27.831	LG9:33231823-33231924	6.71e-47	189
9	Ajp-s20422	TGCAGGAGTAAGAAGAGCTGGAGCCCTTCTTTCCAGTGGACGGTAGGGAGAGGGCAGGCAGGTCTCACCTGGTCCAGCTGTCTGCTGAAGCTCTTGAAGAT	27.491	23.928	-	LG9:31919024-31919124	2.38e-46	187
9	Ajp-s20964	TGCAGGCCCAGGCTGTACATCTTCAGCAGCATCTCCCCCGTGAACAGGGCCAGCAGCACCTTGTTAGCTATGTCTGAGGGACCCAAGACCAGGCAGAGAGA	29.814	28.321	-	LG9:31131911-31132011	2.38e-46	187
9	Ajp-s20102	CCTGCGCTGCACAGGGAGGAGAACCGCTTGGTTAATGTCACTCCCCTTCGCTCTGCAGACTCACTGCTGCAGACCAGCAGGCAGGATCAGACTGGCCCTGCA	30.488	29.598	-	LG9:30828741-30828842	6.71e-47	189
9	Ajp-s21039	TGCAGGCTACAGAGTACTAGTTTGCAACAGTTAGAGGAGAGTGTCTATCTCTCACATGACTGCCAGCTGCCTGTGGGCACCTGGCCCATTGTTGGGGGTGG	31.167	30.881	28.253	LG9:30610044-30610144	2.38e-46	187
9	Ajp-s20201	GGCGGTTGTGCTGCAGGAGCAGGGTGGTCAGCTGGTCGAGGCCGACGAAGGCGCCCTCCTCGATCATGTTGATCTGGTTCTGCTGCAGGTCCAGGCT	31.167	-	28.253	LG9:30565842-30565938	3.77e-44	180
9	Ajp-s21276	ACAAGCGCTCCGCCAGCAGGGAAGCCTGTGTTTGCGAGAGCTGGGGCTCTGGACCGCCTCCAGGACACTAGTAGCTTGTCCTTGTGTCATTTCAGCCTGCA	31.167	-	28.253	LG9:30570370-30570470	2.38e-46	187
9	Ajp-s20433	TGCAGGGGTTTTTTAAGCGCGGACTGCTGTGACCATTTGCGGTCCCTCCGTGGTGAATAACACAGATGTTTTACCGTGGATATGGTAAAAGCTTTTCTGCC	31.167	-	28.253	LG9:30206097-30206197	2.38e-46	187
9	Ajp-s20635	TGTACACCATCCCTGACCGCACATCCAGCAGCTTGGTGTCGGGGAGGGTCAGAACCACGCTGCCAGGCCCAAGCTGCCCCAGCCTAGCGTCTGCCCC	31.167	-	28.253	LG9:30634734-30634830	3.77e-44	180
9	Ajp-s20895	CCGCGGCAAATGCTGTGCAAACAAACACTGATAGCTCCTGAGACAGGTGCCGCTGGTCCGCTGGTAGCCCTGTTAGCGCAGGTGAGCTATGGGTCCCTGCA	31.167	-	28.253	LG9:30782786-30782886	2.38e-46	187
9	Ajp-s20340	TGCAGGTTTGCGCTCCAAGAGAGGGGGTGTTCCCCCATGAAGACGATGAATTGCCTTTGGTGGACTCCAGCGGCGTGGCTGCCAGGATGCACAATGTCTGCAG	32.881	33.915	-	LG9:30096565-30096667	1.89e-47	191
9	Ajp-s20699	TGCAGGAGGGCAAGGTAAATGGGGCTGTGAAATGAAACTTCGCCCGTACACGCCGATGCCTTCCCCTCTGAGACCGAGCCGCACACTTACTCACGTGTGTA	34.847	37.394	29.101	LG9:29154265-29154365	2.38e-46	187
9	Ajp-s20731	GGAGAAGGGGAACAGCAACGAGGAGGACCCGAGCTGCAGCTCCATCGCCCCAGAGCCAGAGGAGAGTACCCGTCTGAAGGCAAGTTTGGAAGAGAGC	35.271	38.242	-	LG9:28998496-28998592	3.77e-44	180
9	Ajp-s20874	TGCAGGAGCTCTGCGTTAGTGCATCTCTGAGTTAACCTTGTCCTGGAATATGTACAGATTGTTTGTGGCGGCGATGGCGATGATGTTCTCGGCTGGGTGCC	36.786	-	29.101	LG9:28464234-28464334	2.38e-46	187
9	Ajp-s20367	TGCAGGCCACGAGAAAATGAAAAAAGGCAACAAACCTCTTTGCCAAGCCGCAAATACAACTAATAATTACGGAACATATTGCCCCCCATTACAGTAGATTA	36.786	41.273	29.101	LG9:28437852-28437952	2.38e-46	187
9	Ajp-s20403	TCGCGTACTTCGCCACAGAACACAAATGCAGGAGTACTGCACATTTTAGACTGCTCGTTAAAGGAAAAATTCACCCAAAAACGTATTGTGTACTACCTGCA	36.786	41.273	29.101	LG9:28447859-28447959	2.38e-46	187
9	Ajp-s20698	TGCAGGACATTTCCATAAGCACGTCAGGCCGACCTCCCAAGTTATTGAACCCACACGGCAGCTGAACAGTGTGTGCACAAGCCAGTCTGCTCACCCCTGAG	36.786	41.273	29.101	LG9:28432170-28432270	2.38e-46	187
9	Ajp-s21265	TCCTATAATTTCTGATAGGCAGGTGGATCAAAAATATTGCTTTATTTAGGTCCAAGTGAAGACAGGCCAGTTTACAGTAAATAAGTGCTTGGCTTCCTGCA	39.319	-	29.101	LG9:17776011-17776111	2.38e-46	187
9	Ajp-s20100	GGAGGAAGTTGGATGGCTCTTTGTAATTGAAGCCTTTAAGGGATGGAGGGAAAACAAGGCCCTGTCTGTCAGGGCTGTCAACTGCATGCTCCACCCTGCA	41.64	50.981	-	LG9:22442387-22442486	8.45e-46	185
9	Ajp-s20543	AAGTGTGTGTCGAAATCTCCAGTTGGGGAGGTGAAAAACTCTTCGCTCCACTCCCCCTCTTTAATGACAGTACCCCCCTGTGCCTGGCAAGCACACCCTGCA	41.64	50.981	-	LG9:22778850-22778951	6.71e-47	189
9	Ajp-s20943	AATTATTTAACACAACGTACAATATTTGCAATGATCCAGAGAAAGTAGACTGTCAGATGATCTTTATTGTGGGATGTGTGGTGGTGGTGGTGTGGCGCCCCCTGCA	41.851	51.403	29.101	LG9:19906336-19906441	4.22e-49	196
9	Ajp-s20870	TCATTCTCACAGTTCGTAGAGGGGACCTTGACAGGTGACCTTGAGGTTTACAACAAGGGGTGTGGTTTTCGTACCTTTCACATAGCATGGGCGTGGCCTGCA	41.851	51.403	-	LG9:20001082-20001183	6.71e-47	189
9	Ajp-s20939	TAAGCTGTATAGTCAAATCCTGATAACAATAAGCTCTCAGGAATGGCATGACATTAGGAACTTAACACATGTATGCACATAACAGAGTTAAATATGCACCACCTGCA	42.49	52.679	-	LG9:17013985-17014091	1.19e-49	198
9	Ajp-s20404	AACAAAATAAACTTTGTTTCATCTTGTGAAACAAAACACTCAATAGTACTTTCTGATATTGACATGAATTCACCATTTCAAATTCTCTCTTTGGCC	43.947	-	29.101	LG9:19115058-19115153	1.34e-43	178
9	Ajp-s20369	TTCTTTCCTTATTATGCTAAACTGGCAGCTTTCCTTTGCGGAGGAATAAAACTTTAAAAGCAGGCAGGTGAGACATTTTGAAAATGCCTGTTCTCCCTGCA	45.619	58.938	-	LG9:16521294-16521394	2.38e-46	187
9	Ajp-s20406	GGTGCCCAGCCGCTACCTGGAGCGCTACAAGTCCATCCCCAACCTGCACCGCCGCAAGTACGCCGCCATGGTGAGCTGCCTGGACGAGGCGGTCCAC	46.042	-	29.101	LG9:28175889-28175985	3.77e-44	180
9	Ajp-s20149	ACCTTGAAAAGAGGCAACAAACAACAAAACTTTTGATAACAATATAACGGACTTAGGTCTGTGTCTGACAACATAGATACTTTTACGACTAGGTGTCCTGCA	46.042	59.785	29.101	LG9:14494442-14494543	6.71e-47	189
9	Ajp-s20248	ACAGTCGAATAAATCAGGGAGATTTATGGGTACTTCCCTTGAGGTTTTTTTTTTTGTCTGGTTTGTTACAGTAAGCCCTGTCATAGTCCCGATAATCCTGCA	46.053	-	29.107	LG9:12660324-12660425	6.71e-47	189
9	Ajp-s20723	TGCAGGAGCCATAAAAAGGACTGCAATGCTGCACTACGGTGGCACATAAAGAGAAATAAAACAGCGCGACGTGGTGTCAGTTTCACCGAATACGGCGTGA	47.237	61.495	-	LG9:12753923-12754022	8.45e-46	185
9	Ajp-s20526	TGCAGGAATGAAAAAAAAAGAGCGAAATCAAGTCAATAGACGACATCAGTCACACCAAGGCTGGTTCGCCGAAGAGAAGCGTGATCCCACGATGATGTCAGGA	47.532	61.917	29.948	LG9:12413501-12413603	1.89e-47	191
9	Ajp-s20217	ACCTATAATCATACAAATATATACAGACCTACAGATGTAGATACTGTATACAAACATACACAGGGTGTAGATACCAGCAGGTACAGAACACACACCCTGCA	47.743	62.339	-	LG9:11901045-11901145	2.38e-46	187
9	Ajp-s20428	TGCAGGATCATAAATACTGTAAGACTGTAAATCCTGTAGGACAAGTCCTGTGGGATAATGCACGGAGCTTGGTGTTTAGGGGGCACGGTGTGAGAGGAGTC	49.483	65.818	29.948	LG9:11214154-11214254	2.38e-46	187
9	Ajp-s20571	TTGTGTCAGTTAACTTAGGTTAATCGCAGAATTACATTTGACAGAAAGTGATGAATGGCAAATGATGGTCAGAGGAAATATGGAGAGTGTGCATCCCTGCA	50.738	67.964	-	LG9:10945507-10945607	2.38e-46	187
9	Ajp-s20577	GGTGACTTCTTCAAAGCCTGGGAGGTGCTACTGGATCACATCCAATCAGCCGCCCTCAGCAAGAATAACGAGGTCTCATTGGCTGCGCTCAAGAGC	59.902	83.625	32.979	LG9:9368361-9368456	1.34e-43	178
9	Ajp-s20071	GGTACCCCCCATCTCCAGCCCTCTCCTGTACGGCAGGTGCTGCCTTAAGTTTGGTGCTCTTAGCTGAGTCACAGCTTTTAATGGAAAGTAAGGTAAT	59.902	83.625	32.979	LG9:9363204-9363300	3.77e-44	180
9	Ajp-s20793	GGAGCGGGGATGAACATCGACGGGCTGTTGCGCGTGTGCGTGTTTTACTGAAAATGATTGTTTTGTGTATTTACTGTTGATTTCAGCCTTCTCCACTG	62.75	88.475	33.827	LG9:8903506-8903603	1.06e-44	182
9	Ajp-s20781	AACCAAAACACACAGCCATAGGAAAAAGAATCACGGTGTCTGAAGGGCAAGTGTTTCAAACGCATTATTTATCACCCGCTCCTGTTGCCTCAAAACCTGCA	62.75	88.475	33.827	LG9:9073546-9073646	2.38e-46	187
9	Ajp-s20816	TGCAGGCTGTGTGCTTGATTCAGATTCCATGGAAAGACACGGTAGTGAGCCAGCTAGTTTTGAGACCCCAGGGTACACAGCATTTCATAGACTCCATCTTAA	62.75	-	33.827	LG9:9073747-9073848	6.71e-47	189
9	Ajp-s20241	TGTCGTGACTGTCTCATCCCCATTTTACTATCTATCCCTGAATTGACAACCTCAAGGGTTGAAATGAATGAATAACTGAAAATGTTTGGCGTTTCCTGCA	66.201	92.864	-	LG9:6938307-6938406	8.45e-46	185
9	Ajp-s20739	CTGCCTGAACCAATTGAATTGATGATGGCATTTGAAATGGGCTGCATTGACAGAACTGTTGAATATATTTATAATGCTAGTGTATATATCCAAGCCC	66.914	-	36.858	LG9:40205044-40205140	3.77e-44	180
9	Ajp-s20391	ACCTGGTGCCTGCCACACTTACGCAAAAGGCTAGCTTGCAAGCCATTTTGAACATAACGTAATGGAACGTAATACCTTTACTATGCTCCTGTAGCC	66.914	93.771	36.858	LG9:40418937-40419032	1.34e-43	178
9	Ajp-s20590	TTAAGTTAGTACAGTACAATCCAACAGCAGTAATCAGAATTTCATTATAGCATTGATTCATTTTTTAAACGACACATCTATCTCCTTTTCTGCAGCCTGCA	68.265	96.049	37.282	LG9:39923997-39924097	2.38e-46	187
9	Ajp-s20955	CTGCCTGCAGCCGTTAGCAGAAGAATGAGAGAGAGAATGAAACGGAGCGATGCTGCACCTTAGAGAGCTTCAGGAACACTAGCTGTGAGAACATGACCTGCA	70.09	-	38.132	LG9:39600567-39600668	6.71e-47	189
9	Ajp-s21179	TGCAGGGTTTGAGTACAGCGCGAAGCACGTGTGCAACATGCATGTTCATTTAGCGAGAGGTCCATTCTGCGCGCTGAAATTGAGCCAGAGATGTGGGAGAA	70.997	100.241	38.554	LG9:6354866-6354966	2.38e-46	187
9	Ajp-s21054	CGCCTTTTTTGTCTCTATGGGTCGTTCAGTTTGGTTTTGGCGGTCCCTTGTATCACGAGCCCCACCACTGGCCCCACGCTAGGACTGTTGCCTGCC	71.003	100.241	38.566	LG9:6257906-6258001	1.34e-43	178
9	Ajp-s20744	AGAGACACCTCAATCTTCCAGCATAACGTCTGGAACTGCCATTTCCCCTAGTTTATTTTGGAAAAGATGACAACATGGATTATCAATGCTCTTCCTGCA	71.846	100.663	39.83	LG9:5886499-5886597	3e-45	183
9	Ajp-s20966	GGTTTACAGCATATTTTGGGGTGGTTGTTTCTGAATCAGAGATTGGAGAGACTCGGCGGTGTAATAACACTGCTTTTGCGAATGCCTGCAGGCGACG	71.846	-	39.83	LG9:5239186-5239282	3.77e-44	180
9	Ajp-s20178	TGCAGGCACTTTGTCAGGTGCTGTAATTCAGAGTGCGCAGGCAGGTTTCCGCAATATGAATTGCATTCCTGGACAGACCTGTTACCCTGCAGTACCAGATC	73.237	-	42.066	LG9:4212002-4212102	2.38e-46	187
9	Ajp-s20411	GGCCCGTATGTGCCTTCAAACACATGCTGTTCAATTTGTACTAAGCCCTGAGGTTTTTTTTTTTTCCGTTTTTTTAAGAAACTTAATCCAAAGAGTGCC	95.293	109.863	-	LG9:2274541-2274639	3e-45	183
9	Ajp-s20061	TGCAGGGCAGATCAATACTCTTCCTCTTCAGTGGCAGTGTTGTCTTTAGTGATTACACTTCTCCCCCTCAGCCCAATCACTCAACACTCCCTTTATTTATCT	95.293	109.863	-	LG9:1405940-1406041	6.71e-47	189
9	Ajp-s20611	GGGAAAGTGTGCCATTTGAATGAAGGACTCCATGCATTATGGAAAAGGTTTATGCTACGTTACAGAGCTGAGCACCATCAAATGATAGTGTGTTGT	95.293	109.863	-	LG9:397326-397421	1.34e-43	178
9	Ajp-s20725	TGCAGGGCCAGTGCAACACAAACTTCATTAGCAGCTACGGGTTGAAATGTTACACTGAATTCAGGAAATTTGAAAATCCACATTTAATTTGCATCCCATTGG	95.293	109.863	77.524	LG9:325888-325989	6.71e-47	189
9	Ajp-s20787	GGGGGTGGAAATGTAGGTTAAGCCGCACTGGGCGCACACGAGGAGCACTGGCTGGGGAGAGCGTCAGAGCTGCGCAAGACTCCACGGCACCCCCTGG	95.293	109.863	-	LG9:2315345-2315441	3.77e-44	180
10	Ajp-s20346	ACTGCCTGGTATGGCAGCTGCAATGCCTCAGACCACAAAGCACTACAGAGAGTAGTCAAGACAGCGCAGCGCATCACCAGGACTGATCTGCCAGCCCTGCA	0	0	-	LG10:58096-58196	2.38e-46	187
10	Ajp-s20537	CTTGCTGTCACGAGCATGCCTGCCAGCGTTCTCTCAGAGGGACAGAGTCAGGGATGGCTCTGCTGCCCTAAAAGATCTGCACCCTTCCCCTCCTCCCTGCA	0	0	-	LG10:335074-335174	2.38e-46	187
10	Ajp-s20785	TGCAGGCGGTTCAGCAGCCAGAGTTCATGTCCAGGCCTGAGGAGGAGTGGACCGAGGAGGAGAAGAAGAGTCTGAAAGAGCACGAGAAGAAAGTGAAGGAA	2.163	2.164	0	LG10:978127-978227	2.38e-46	187
10	Ajp-s20029	TGCAGGGAACTTAAGCCTGCAGATCTATTGGGACAGATGAGACGCAGTAGGCTATATCATACTGTGAGATTTGGGATGAGCGCTACTTTAAGGACGGGAGAAGAT	6.142	9.696	0.426	LG10:1557405-1557509	1.5e-48	195
10	Ajp-s21126	GCTCCCATTCTGTGTGCAGTGTAATGTATTACTTTGACAGAGCCATTGACGTGCTACATTACAATCTGCTTTTTGGCCGCAGAGCAGCAGAAGCCCC	8.415	13.819	0.848	LG10:2750294-2750390	3.77e-44	180
10	Ajp-s20442	TGCAGGAGAACATCCCAGTGACTAACTGCATTATCTGGCAAACTACAGGGCTTCACAAACCCAAAACGGCATCATCACATAATCCACACTATAGATATAG	8.415	-	0.848	LG10:2836581-2836680	8.45e-46	185
10	Ajp-s20839	ATTCAGGAAATAAAATGAACAGTGGTTCATAGTGTTCTTCTCTGATGGTTTGATATGCCAAAATGAACAATATTAGAATATGGGATCATAGTCGTGCCTGCA	14.717	24.584	-	LG10:4049862-4049963	6.71e-47	189
10	Ajp-s21156	GTGTCGTCTAAAATGCATGCACTCAAACTCTGCCTCCTTAATGATCTGTCATGCACCAGCTGAGAGCAGTGGCAGTGTCAGGGACCGCCTGACAACC	17.286	28.973	3.437	LG10:4529172-4529268	3.77e-44	180
10	Ajp-s20832	GGAAGCAGGAGACCACGGGGTTATTTCAGTCTCCAGCCAGTGTGGCTGTGAGCTGGATAAAAACCGCACAACGCTTCCAAAAATCATATTGGGACCCTGCA	21.804	-	6.026	LG10:4832254-4832354	2.38e-46	187
10	Ajp-s20270	TGCAGGAACAAGCCTGTATAGTACGGCATGTGTGTGTGAGTGTGTGTGTGTGTGCATGTTCACCTGTGTGCGCAGGAATGCATGAGTACAGTGTGCGCGTGTGTGTGT	25.55	40.764	8.172	LG10:6522501-6522608	3.34e-50	200
10	Ajp-s20179	TGCAGGCAGTAATATGCTCTGTCTCGTTTGGGACAAAGCAAGTAGAATACATCTATATCAGCAGCTTCAGAAAAAATGTATTGTTTTAAATATAGCCCAGC	25.55	-	8.172	LG10:6471812-6471912	2.38e-46	187
10	Ajp-s20595	TAATGTTTAAATTGACAACTACATTTAGGAAAGACAAAACTGTTTCAGTAAGAATGGAGTAAAAAGATTCTAATGTTTTGACTTCATCAGTGAGAGCC	25.55	40.764	-	LG10:6231281-6231378	1.06e-44	182
10	Ajp-s21178	AGGTCCATGATGTGTGAAACAGTCAGGTAAATGCAGACAGGTCACAGGATTAGAGAGGAACCTTACCAGGGAATGTTTCATAGGCGAAGAGTGCCCCCTGCA	26.67	-	9.449	LG10:7232404-7232505	6.71e-47	189
10	Ajp-s20371	TATGAGGAAATCGGGGGTTAAAATTAGCAGTGTCTGTGGCGTTCCGCCTTTGCACCCGACACTCTGAAGCAGGCGAGCCTCCCGATCTGTAAACGCC	28.554	-	11.595	LG10:8412224-8412320	3.77e-44	180
10	Ajp-s20471	GGCAGAGCTTCAACACCATCTTCGGCGAGTGCCCCTACTGCAGCAAGGTACGACTACTGATAATTATTCAGTTCAATTAAAAATCACCATTTTCCGC	28.554	43.351	11.595	LG10:8156774-8156870	3.77e-44	180
10	Ajp-s20478	TGCAGGTGGTTTTGTCTGACGGAGCCGAAGACAGGGTGGGGGAGGGGAGGGGGGGAGGCACAGATGTGGCCGTGAATATTTGCGGAGATCGGAGCTGCTGATATTCATAACGG	29.085	43.773	-	LG10:9199782-9199894	5.89e-53	209
10	Ajp-s20365	ATGAATAAAAACTCACATTTTCTGTGGACTCGAACATCCCTTTAACTGTCCCCCCTGAGGAACCTGACATTAACTGTGTGTGGATTTATTTTATCACGCCTGCA	29.615	44.195	-	LG10:12891784-12891887	5.32e-48	193
10	Ajp-s20856	TGCAGGTGTTCCAACAGAGTAGCTCCCTTTTCCCAGCATTCTGTGCAACTTCTGTGAATACCATCCCTGTGACTGTAATGTTCTACAGAGGCATCTAATTA	29.615	44.195	12.872	LG10:13225113-13225213	2.38e-46	187
10	Ajp-s20066	GGGATGGGTAATGCCACTTCAGTGAGGAAACGCCTGCAGCAACATCAGGGCTGTTTAGCCTGACTAATGAGACCTAGGGTGCAGAGTGTGACAAACGA	29.615	44.195	12.872	LG10:12824660-12824757	1.06e-44	182
10	Ajp-s21250	GCGTGTGTGTGTGTGTGTGTGGGATGGTGCTGCCGTAGGGGGTGTGGATGGAGAAATGCAGGTTCTGTGAGAGTGTCAGAAGTTTAGCTCGGGAGTTCCTGCA	29.615	-	12.872	LG10:12890927-12891029	1.89e-47	191
10	Ajp-s21111	TGCAGGTAGCGCACTAACACAGCGGGTCTGTCTCCACAGTCAGTAACCGCACACACTGCACAGATAACTGTACGACTCCGTCCACAGCTTCCGTACACATC	30.677	45.042	14.148	LG10:10153121-10153221	2.38e-46	187
10	Ajp-s21188	GGGCTCTGGTGAATCCAGGGGAGTTCATATTCCCCGCAGCTGCAGTCTACACAAACTTCTTAATTATAGAATGGCTCATAACAAATTCATAATAGAA	30.677	-	14.148	LG10:9693545-9693641	3.77e-44	180
10	Ajp-s21044	TGCAGGAGACGGAGAGACTGAGTCTGGAGGTACAGGCCCATCCTTACCTGCTAGGCCTGGGCTCTCCTACTCAGGGAACAGGTCTCTCTCTATCTGTCTCTGAGTC	30.677	45.042	-	LG10:12439572-12439677	4.22e-49	196
10	Ajp-s20952	GATTGAATATCTCGAGACCTGCTCAAAGCCAACTCTCCAGATGTGGCCGACCAATGGGAGGCCGCCGCGCTCTGCGGCGACTGCTGAGCGGACTCC	34.256	45.464	20.885	LG10:13576021-13576116	1.34e-43	178
10	Ajp-s21112	GGCACTATGGCTCCCCTGGATCAGGGTTGAGAACCATGACTCTAGTGTATCAGTCCCAGGAGACCTGCTGCTAAAATGCTGCTATTGGCAGCTCCTC	34.467	45.886	20.885	LG10:13901241-13901337	3.77e-44	180
10	Ajp-s20925	TGCAGGATTACACACCCTTGAGCTTGAAGAGCCGCGCCGCTCACAGGGAAAAGCTAACTGGGCCCTCGAGGCCACAGCGCCCGCAGGGCTACGCAATTTG	35.316	-	21.307	LG10:15999435-15999534	8.45e-46	185
10	Ajp-s20220	TGCAGGTCCGTACACAGGGGCTGGCTCAACCCACAGTGGAGGGATGCACACTGGTAATCAGCCCTGGTGTTTCTGGTTCAGGGCCTTTATAAATGCAGTCT	35.316	-	21.307	LG10:16130369-16130469	2.38e-46	187
10	Ajp-s20608	TGCAGGGACAGGGCCTTGTCGTTGCTGATGTCGCAGTACTCCACGAACTTCTTGACGCACTTTTTGGGCTTGGACTTCTTCCTCAGGAGGCGTTTGAACGG	35.316	47.163	21.307	LG10:15865637-15865737	2.38e-46	187
10	Ajp-s20156	AGGTTTTATTCGGAGCAGTTGTTCAGCTTAGTCGGCAAACAGGGCTCCGCTTCGTGTTTTCAGTTTGACGTTATCTGTGCCTGTACTGTCTCCACCTGCA	35.535	47.585	21.322	LG10:16486992-16487091	8.45e-46	185
10	Ajp-s20977	TGCAGGCTTTCAGGAGGGGGGCGGAGGGGGGAAAGAGCTCAGACAGAGTGGTGTAGCAGGGTATCGCCACGGCGTTGTAGAACCCCACCTGTGTGGGGAGG	35.535	47.585	-	LG10:16677633-16677733	2.38e-46	187
10	Ajp-s21011	TTAAACCACGGACGTTTCGGAATTTTTCGCTGTCACGAGAGGGTTTAGAGTTCTATATGATGGTACTGCGCGACAGGGAGTCACAATAATGTTTCCTGCA	36.376	48.007	-	LG10:17332761-17332860	8.45e-46	185
10	Ajp-s20992	TGCAGGACAGTGGGTTTCTAAGAACAGGACTGGGCAGCCCTGATTTAATGCAATGATATTTAAATAAGTGATTCCGTTCAAGTTAAAAAGGTATTGTGAATCT	36.376	48.007	22.583	LG10:17109412-17109514	1.89e-47	191
10	Ajp-s20325	TGCAGGGACAGAACTGCAAATGGCTGCCATGTTCCCACAATGCCGCTGAGAGAACTGACGCTGCTGAGCGTGCTCATCAGGGGTGAAGCCCCGTATACCT	37.443	49.718	23.005	LG10:17494841-17494940	8.45e-46	185
10	Ajp-s21187	ATTGCTGAAAATAGGTATTTTCATTTAAAATTGTAAGTAATCTGAAGGATTTAACCCAGGCCTGACCTTAAAAAGTGAAGTCGTCAGGGAAATTGACCTGCA	38.078	50.566	23.427	LG10:18024049-18024150	6.71e-47	189
10	Ajp-s20355	GGCACTGCGGCACTGAAGTACTAGGGTTTGAGATCCTCAAATTATTTTTTAAATCTTTGGCAATGAACAGGGAGATATCTGGTTTTCCAACAGCTTA	42.339	57.81	24.706	LG10:18749052-18749148	3.77e-44	180
10	Ajp-s20875	CAGGGTTGGGCAGCCCTGCAGTAAAGCGTGGTGGGTACCTGGTTTCCCAGAATGTAGCGGGTGGGCGCTGTGAAGGACCCTGGGGGCGCACGAGGCC	48.846	64.539	-	LG10:19939412-19939508	3.77e-44	180
10	Ajp-s21169	TGCAGGTACACAATTTACTTTTTTTGTTTGTTTTTTATTAACTTTCTTTACTCGTCGCTTGGTTGCTTTGTTGGAGATACGCACGCGTCACCTCTCCTCAT	51.348	67.126	33.406	LG10:21570675-21570775	2.38e-46	187
10	Ajp-s20007	CGCAAACAACTTCTGCGAAAACGCTGAACGCGACCTAATTTCGATCACATGAGGTCGGTTTGAAGCACGGTCTAGTACTGTACGTCACGTAAATCCCTGCA	51.348	67.126	33.406	LG10:21588813-21588913	2.38e-46	187
10	Ajp-s20218	TGCAGGCTGGCTCTGCTGATGGCGGGGGTTGTGATGTCAGTCCAGTACACCATCTTCTCCACACAGTCATACGCCACCCCGATCACCACTTTCTCCTGGGG	53.476	-	37.345	LG10:22234555-22234655	2.38e-46	187
10	Ajp-s20764	TGCAGGTGGTTCCCTGTGTATGTGGGACCGCTGCAGCCATTTCACCTGAGTCCCTCTGGGCCTGCTGGCATGGTTCTACCCACACGTGCTCTTATTATGAA	54.166	67.548	38.622	LG10:22531146-22531246	2.38e-46	187
10	Ajp-s20101	TGCAGGTCCCTGGGAGATGCTCAGTGAAACGTGAAACTTTCCAAAACGTGCAGTAGAACTGTGTGAAGACTGGCTGGGCTTGGAACTCAAGGTGTTGCTCGG	58.519	67.548	47.327	LG10:24359330-24359431	6.71e-47	189
10	Ajp-s20224	CATTTCCCTCCCTTAAAGAGCAGCCTGGGAGGAACTTAGCCTGTCCTGCAAGACCGCCTGGAGGAATTCTGACCAAAGTGCAGGATTCAGCGCCCCC	58.519	-	47.327	LG10:24100650-24100746	3.77e-44	180
10	Ajp-s20645	TGCAGGCATAGTGTGACAGTGAGAAACATACTTTTCAATATTATTATTTTTTACATCTTCCTTCCTGTCGATGCTCGATAGCAAAGATCCCATCAGTAGAGT	59.819	67.548	49.927	LG10:24518242-24518343	6.71e-47	189
11	Ajp-s20765	TGCGGGAGCAGGCAAGGCACCCTGGGTGCCCTGGTCACCGTGGCAACGCTGAAGGCCTCGGAGAGGGGCGGGCAGACGCAAACGCAGTGCCTCCTCC	0	0	-	LG11:33720161-33720257	3.77e-44	180
11	Ajp-s20706	TGCAGGAAAATAAAATGTTCAAGAACACAGAGGTCCCATCAACAGTTTTAATTAATTCCAATAAATGAATGATTAAATTTAGGGAAAAAAATGGAAATAAC	0	0	-	LG11:33923039-33923139	2.38e-46	187
11	Ajp-s21249	GGTAGAATAGTGTGCCACAGTGGCTAAGTCATCGGGAAAACTTGGTTGAACAACAACATTTTAACATGTTTTTCGTTGCCAAGATCTTGTTTGCAG	1.899	-	0	LG11:33051556-33051651	1.34e-43	178
11	Ajp-s20774	CCGCAGTACTGCTACCCCAACGTGCTGTCCAACACCGACCTGAACGCCAACCTGGGGTCGGTGCAGGCGGACCCCGAGGGCTGCCTGCAGCTGTGCCTGCA	2.747	-	0.847	LG11:34139196-34139296	2.38e-46	187
11	Ajp-s21057	TGCAGGAATTCCTAAGATCTTTGATCTTGGTATATTAACTAATGGTTTATAATCAGTACAGAGAGTAAACTAGCATGCGTACAAGTACACTATACATTTTC	3.168	-	1.269	LG11:32897704-32897804	2.38e-46	187
11	Ajp-s21234	TGCAGGGCGTGGAAACTGTAGAGCTAAAGGAGCTGGTGCTATCCCATCAAGCACTCAGTGAGCCCTTACAGCACCCGAGGGGTCAGCTTAGCCACATAAAGA	3.168	-	1.269	LG11:32417324-32417425	6.71e-47	189
11	Ajp-s20076	GGCGGCAGAACGCTTCAGGTGAGATGAGAGAACGCCTCCCAACCAATCAGCATTCAACTAAATGTACATTTCGGCATTTAGCGGACGCTGAGGTACGAGCTCTGGTGCGAGGG	5.315	5.315	3.416	LG11:30359551-30359663	5.89e-53	209
11	Ajp-s21208	GGCGAACGGGAACGTGCGGAGAAGGGTACCCTGCAAGAAAGCGCCAGGCCCCCCGAGAGCTCGCACCCCTGACGCAGGTACGCAACAACCACACACTG	5.315	-	3.416	LG11:30050025-30050122	1.06e-44	182
11	Ajp-s20584	TGCAGGCTGGCCATCCCTCAAAGTCAACGGTTCGGAAAAGCTGGATGTCATTAAATCGCAATAAGGCCAGCGTCAGGAACAGTGGTTCACCAAAAAAAAACC	5.315	5.315	-	LG11:29757392-29757493	6.71e-47	189
11	Ajp-s21153	CAGAGCTGGAGCTGCAGGAGGTGGTGTCCGTTCTGGTGCGGTCCAGGGAGGACCAACACGCCGTCTCCTTCCTCAACCTCCTGAGCATGATCCCCGCCCTGCA	6.376	7.024	-	LG11:30425506-30425608	1.89e-47	191
11	Ajp-s20827	TGTCTCCTCACAGCAAGAAGGTACAAAGTTTGAATCCCATAACAAGGGGCTTTTTGTGTGGAGTCTGCTTGTTCTCCCCGTGTGAGTGTTGGTTTCCTGCA	6.376	7.024	-	LG11:29410305-29410405	2.38e-46	187
11	Ajp-s20743	AATTTCAGTTCATTTCCTGGATTAAACTGAAATGAATACCTTCAGTGAAAAATGGAATCAACTCCAACACTGCTACCCATATTTGGGCCTCTTCACC	7.981	9.611	4.452	LG11:28989023-28989119	3.77e-44	180
11	Ajp-s20458	TTTTAAATGAACCACAATGACTACGGTGCAACTGAAAGAAAAATAAACGAAAGAACAAGACGAAAGGACAAAACGCAGTAGTCGCGGTGTGTTGTGGTGCGTGCC	8.955	10.033	5.979	LG11:28604830-28604934	1.5e-48	195
11	Ajp-s20690	GGACCTGCTGGACTGGATGCGGCTGACCTCCGCTCGGATTTTGGGTTGCCCGTGCCACACCCATCCCGTCTGCGGGGAGGCCCACCTGACCTCCACG	9.178	10.478	5.979	LG11:27977123-27977219	3.77e-44	180
11	Ajp-s20768	TGCAGGCTAGAGAGCACTAATAGAAACCTCTCAAGTTAACTAAAATAAGTTAATCACAATACAGAAAAAAAGAAATTCATGCACACTGTATATATTAATATAG	15.079	20.133	8.127	LG11:26340536-26340638	1.89e-47	191
11	Ajp-s20430	TGCAGGAACTGCTTCTGCACCAAACGGCACTCGTCCACACCCTCCCGCCTGTTAACGCACGCGGCACAGCCCAAGCTTAATTACAACTCAACAACAAAAACGG	15.694	21.014	-	LG11:26162150-26162252	1.89e-47	191
11	Ajp-s20961	GGAATTTGTAGTTTCCCTTCAATCAGCAGCCAAGTAAGGCCTTGAGAATAAGGTGTGTGGGCTCTTCAGGAAATCAATGACTTAAAATAATCACTTGAGCTGAAACACATGGA	15.989	21.436	-	LG11:25858967-25859079	5.89e-53	209
11	Ajp-s20225	ACACACACAATACTGAATGAACCCCTCCCCTGCCTCCCCTCCCCTACAGTCATTCATTTAGACCAGGGATAACTCCTTCCTGGAGGGCTGCAGTGCC	16.58	22.284	8.977	LG11:25859084-25859180	3.77e-44	180
11	Ajp-s20333	TGCAGGAGCTCAGCACACAAACACAACAATTCCATTTATTTTAAGTTATTTTATTGGTTGTCCACCTCTGGCTATTGTGACTGCAGTCTATGAGAGAGGCAG	17.004	23.131	-	LG11:25530059-25530160	6.71e-47	189
11	Ajp-s20809	TGCAGGAAATTATTTGCATACGGCCCCATGTATCTGGGAATGAATGGGGCGTTCAGTGGATTGATCGCCAACAGTTTTTTCCGTCGAGTTCTTAAAGTCAGT	17.455	24.034	8.977	LG11:24896946-24897047	6.71e-47	189
11	Ajp-s20099	AGCCAACCCACGAATAGATACCATTCTCACAGAAATGTTTTGATACTTCAGGTGACAACGCAGTGAAAAGGGAACATGTGACAGTGATATTCACCCCTGCA	20.955	-	10.254	LG11:22090867-22090967	2.38e-46	187
11	Ajp-s21000	ATGAATACTTTGATTTTGATCATTTTAAATAGTTAGCTGCAAAGCAGAATTGAAGTTCTTAAATTCATTCCATTTTAGATTTACTGTGTAAATTTACACTTGAGAGCGCTTGATATGTCGGTAATATCACACCTGCA	20.955	-	10.254	LG11:23218187-23218323	3.42e-66	254
11	Ajp-s21069	CTTTTAATGTACTGAGAGCCCAGGCTAACGCTCTTTTATAATTTATAATGTGAGTCTGACGCTCCGATGGGGACTGCAGCGCCATTTAATGGGAGCC	20.955	-	10.254	LG11:24310967-24311063	3.77e-44	180
11	Ajp-s20984	CCAATTCTAACGTCCCCCCCTTCTCAGCCACCTTGTGCAGGATTATGTGCGCTAGAACATGGCCAGAAACCTGAAACAGTCTAAATCAATTCACGCCTGCA	20.955	29.757	10.254	LG11:24141254-24141354	2.38e-46	187
11	Ajp-s21014	TGCAGGGGGCGCAAGTGGCTCCGCGGTGGTTTGAGAGGCGCAACTGCCGATTCCAAATTACAGAGAAAAATAAAAATAAAGACTGTGGTTAAAAAGACAGT	20.955	-	10.254	LG11:23675419-23675519	2.38e-46	187
11	Ajp-s20501	TCACCCACTATACTGATTATAGTATAACTTTGTGTATTTAAGAATAATATTTGTCAATGATGATTTAGCCAACCCTGTTCCTGGAGACCTACTGTCC	22.552	32.788	-	LG11:21202119-21202215	3.77e-44	180
11	Ajp-s20735	TGCAGGTCAGGAGTGGGAGCACCAGTGATCGGCGACCTGGACGGCGAATACAGACATGACGGCAGGCGGAACGTTCTGGAGTGGTGCCTCCCCGTCATCGA	27.4	41.989	-	LG11:22195873-22195973	2.38e-46	187
11	Ajp-s20362	TTATGACGGGCCTAACGAAGGCAACGGAAGCACCTGAGGAGGTGTTAAATAACCTCACGTGCGACTGCCGTGAGGCTGCTGCTGTCCAAGGTCCTGCA	29.234	-	11.101	LG11:19969316-19969413	1.06e-44	182
11	Ajp-s20799	CGACGGCATCGTGGAGGACGCGGAGAGCGGGGAGCGGCTCCTCTGCCTGGAGATCAAGTGTCCCTACAAGCACCGCGACCGCACGGTGGCCGAGGCC	29.234	45.468	-	LG11:19341927-19342023	3.77e-44	180
11	Ajp-s21003	CAGGCAGCGGCTCCCTGCACCCGTCGAACACCGCAGAGAAGGAACCGCCCCTCCTCTCCAGCCACCATCCGCGCGCGGTGTCCACAGAGCTCACTCCTGCA	29.234	45.468	11.101	LG11:19203740-19203840	2.38e-46	187
11	Ajp-s21006	AAACAACCAAACTCCTCCTGAGCTACAAAGGGCAGCACCTATGTTGTTTCCCCTGGAGACAAAAACACATACTGGATCGTAACACAGACTTACAGGAAGGCGAGTGCTCTCCTGCA	30.298	47.173	11.523	LG11:18785494-18785609	1.31e-54	215
11	Ajp-s20275	GGCTGCCTTTCCGCTGCTGTCACCTCAAACGGCCTCTGGGCCCCAGTTTCGGGTTCAGGACACGCCTTGGGATCTTGTGGGTGGGGAACGAGGGATT	31.155	47.178	13.233	LG11:18024768-18024864	3.77e-44	180
11	Ajp-s20588	TGCAGGTTCCCTATTTCCATCACAGATTTCAGGCAAGATGCAAGTTATTGCTTTGGACCTGAAGAAGTTCAACAACTGGAAAACCAAGATGTTTGATCACT	31.155	-	13.233	LG11:17161717-17161817	2.38e-46	187
11	Ajp-s20169	GGTGTGAGACGGGACTTCATTCACAAACCCATTAATGCCACGTCACACTACACTTTGATTAAAAAGAGAATTGCAAAAATAATCTGACCTACTACTAC	32.589	49.764	-	LG11:14091458-14091555	1.06e-44	182
11	Ajp-s20548	CAATCGCTCTGATGCGGCGTTCACAGAAAAACCTTGGGACAGGAAGGAGGAAGATGCAAGTCAGCAAAAACACCACACATGGCAGGAGAAAATCCCC	32.589	49.764	-	LG11:14229878-14229974	3.77e-44	180
11	Ajp-s21127	AGAGCAGTATGGGAAAACAGTACCAAAGTGTGAGGGAAAAGTCCAGCACTGAGAATAATAAGAGGTGACCTGAAAAAGCAGGCGCCTATACTAGTGTCCCTGCA	33.297	51.041	13.654	LG11:12699509-12699612	5.32e-48	193
11	Ajp-s20591	TGCAGGCGTCCCAGCTGGGCCAGGTCCTGTCCCAGGGCCACGGAGGCCAGCAGGGAGGCACAGCTCAGCAGGATGAGGTCACTCTTCTTGCGCTGGCCACAGCGGCGGGCCGAATCCT	33.297	-	13.654	LG11:12430555-12430672	1.04e-55	219
11	Ajp-s20604	AAGGATGTACAGCAGAGCCCACCTCTGGGACACCTCTGCCTCGTTAAGGCATACAGCGCCGAACGTTTTCCCACACCCACACCAGAAACATTTAACCCGCA	33.297	51.041	13.654	LG11:12583136-12583236	2.38e-46	187
11	Ajp-s20038	TGCAGGGAATGTGTCAGTGCTGAACCACAGCCAGTCTGCCTCTATGGCAGAAGGGGAGGGCCACTCAGCACAGGAGGAGGAGGAGCACCTGAGAATGAACGGC	34.33	51.889	-	LG11:12071173-12071275	1.89e-47	191
11	Ajp-s21025	TGCAGGTGCATGCGAGAGCCAGCGGAGAGGAAGGTCAAGGTCAGAATGGCCCCATTTTGCAGCAGTTCGACAGTGACAGGCTGCGGTACAAATGCTCTGTC	34.33	51.889	-	LG11:12152179-12152279	2.38e-46	187
11	Ajp-s20873	TCCATTCAGCACACGGCGCGTCCCATTGAAGTTTTTTTCCCGCAGATTTCCGCTTTCTAGGATGTGAGATGAATCCTTTTGCACGTGCATGTCTGCC	35.575	-	16.341	LG11:9059841-9059937	3.77e-44	180
11	Ajp-s20118	TGCAGGAGTTTAGGAGGCTTTGAGTTCTTTTGTTTCTGCCAGTGAAGAGGAACCACACAAATACCTGTCTGACCTTGGCTCCTGGTGTAAGACAGCATGGCCTTC	42.543	58.625	-	LG11:9765585-9765689	1.5e-48	195
11	Ajp-s21092	AAGGAGCCGTCTGCCACGTGCTGCTAACTGCAGTGGTGTGTCCCATGGAAATGGAGCCTGAAATGAAGCCCTGCCCATATCAGTGCTGACTGTGGCCTGCA	43.576	59.473	-	LG11:8704506-8704606	2.38e-46	187
11	Ajp-s20011	TGCAGGGTCTGCCACACTATGCTCTTCAGCAGAGCCTCTGGAACCCTGGGAAAAAGAGCAAGAAAAACAGAAACAGAGGTTCAATACGCTGCCCGCATAAT	44.609	-	26.999	LG11:7508838-7508938	2.38e-46	187
11	Ajp-s20314	TGAGAGAGAGCTCAGCGCTGTGCGCTGCGGAACCCTGGCGGTCTCCTGGGTCCCGCTGGCTGATCAGTATTCTGCCCTGCTCCTCTGCGTGGGGATTACTGGTCCCTGCA	44.609	60.32	26.999	LG11:6509751-6509860	2.65e-51	204
11	Ajp-s20360	TATTGTGTGTGTTTGTGCTTGCGTTTGCATTTGTGTTTATCATGTGCATTTTTAGTCAAAGCCTTTCTTGACTCCACCTTCTTCTTCATCTTCATCTCCTGCA	44.609	60.32	-	LG11:7714666-7714768	1.89e-47	191
11	Ajp-s20835	GGGGGCAGTGTGGAGGACAAGAACAAAGCATTACATCATGTGGTCACAGAGGACACAGTTGCAGTCTAAAGGTCAATTTGTAACCACACTACAAATA	49.299	65.635	-	LG11:5609978-5610074	3.77e-44	180
11	Ajp-s20490	TGCAGGTGCCAGGAGAAGGGAGTGATGCCTATCACACCATGAGTCACAGATCAACACAGATTTGCATGGACTTCCTGTAACGCAATCCAAGTCACGCATATA	49.672	66.057	31.388	LG11:5269361-5269462	6.71e-47	189
11	Ajp-s20327	TGCAGGTGTGCGACTCGGACGTGCGCTAGCTGCCGTGCTACCTCCGCAGCCGTGCGTGTCGGACAGAAAAGGCGTGCTCGGCCCGCACTGTTTCTCCCACA	49.672	66.057	31.388	LG11:5298830-5298930	2.38e-46	187
11	Ajp-s20879	GGGCAGCAGTGACGGCCTCCTCTATAAGGGCAGGGCTGCTAATTAGGCACATTTACCAGGAGTGGATACACGGTGGCGCCTGATTGGCCAGTTGCGC	50.096	66.904	31.388	LG11:5247964-5248060	3.77e-44	180
11	Ajp-s20508	TGCAGGTTAAAGAGGCTATCAAGGGCTTTCACAAACCTCAAATAACTAAACGACAAGAACTCCTCGAAAGAAGGCGAGGTCACATAGAAGAGGACGCAGTT	53.411	-	32.235	LG11:4846566-4846666	2.38e-46	187
11	Ajp-s20589	CCGCTGAACGACCTGGTGGGGATCACCGCCATGCTGCCCAAGGTGCTGTCGGACATAGTCACGGAGACGAGCAAGGTCCACTACCCCCTGTGCGTCCTGCA	53.411	72.689	32.235	LG11:4598501-4598601	2.38e-46	187
11	Ajp-s20615	GGGGGCGCACAACACCAGCATCCATCAGCGCTGACGCAAGGCCTGATCGCCAAATATAACTACGCTGAGACAGTCAACTAGCACGTTTGCTTTTTATT	57.812	76.168	37.557	LG11:2883275-2883372	1.06e-44	182
11	Ajp-s20755	TTCGGGGACCCAGTCCCCGCCCTCCTCGCGGAAAAGACGCACCGCTTCCTCCAGCCACTGCACAGAGTGGTAGTAGTCCTCCTGCTCGTAGGCCACC	57.812	76.168	-	LG11:2924959-2925055	3.77e-44	180
11	Ajp-s20865	GGGACACGGCTGCAGCGCTGAAGTAGCTTGCTCAAAAGTACAGTCGCAGCACCACACCTGGCATCCAAACCTGGCTGGGGCTGCCAGGTGACATTC	63.864	77.097	48.733	LG11:2515397-2515492	1.34e-43	178
11	Ajp-s20336	TGCAGGTGTACAGGTGTCACAATGGGCTGCCCTTCCCTGCTCTGTTTGAGTGTGGTGCTGGCCCTGTTCCTGCGGGGGGCGCTGTCCCTGGCTCCGACCTA	70.774	-	55.643	LG11:2197822-2197922	2.38e-46	187
12	Ajp-s20256	CAAACGTCTGTTTTATTTGCGCTAATTATTTAGGCCTCCGCCCTCCCTGATGATGAGGAGGATGAAGATGAAGGGGGGCGCGGGATGACCCTCCCCCTGCA	0	0	0	LG12:32981120-32981220	2.38e-46	187
12	Ajp-s20775	GAGTATCCAGGGGACGCTCGGAGACGCCTTTACTCTCAACTCTGACCTTTTGTTTTTCCCCTCTTCTGAGGGGTCAGGTTTGCACAAACACAGATC	3.289	-	6.578	LG12:31584653-31584748	1.34e-43	178
12	Ajp-s21171	AAAAAAAGAAAACTGCGCTCTTTCCCTGACAGGCTGTTGAGTCAGATTAGGGGAGTCTGACCCCACTGAATATTCAGTTAGTGTTTCTGTGAGTCACCTGCA	3.289	-	6.578	LG12:31888265-31888366	6.71e-47	189
12	Ajp-s20623	GGCACTCTTTTAGACTACTGCGTTACACCTCAGCAACAGCGCCCCCCTCTTTTCACTGGGAGAAGTGCGCTTTTCAGCTGTGGTGGTGACCGTATCGTT	7.637	0	15.273	LG12:30379781-30379879	3e-45	183
12	Ajp-s20440	GCGCTCTTTGTCCAGATGCCTCCTGATGTAATGGCTGTAGAAATAATTCCAACTGTCAAACAGCACAGTAAGGGGCCTCACAGCAATCCGATTCACCTGCA	8.493	1.71	15.275	LG12:31346448-31346548	2.38e-46	187
12	Ajp-s20518	GGGGTTGCTATAAGAGAAGGGGCAAAGGTCAAAGGTCAAGTCTGAGGAGGCTTCCACGTCACTGGCTGATGTTTCCTGGGTTTTCTCTTGAACCCCAT	8.704	2.132	15.275	LG12:30946614-30946711	1.06e-44	182
12	Ajp-s20005	ATGTAGTATGCACCGTGCCCTGTGAAATTAAAGGGAGACTGTATTGGCTGTGACAACAGATCGCCATCAGAAATATCGCCTTGGCGAATACACGCTGCGTCC	10.899	6.523	15.275	LG12:30166580-30166681	6.71e-47	189
12	Ajp-s20922	GGAGAAGGGGGGACGGTAGCCGCAGTCAGTAACGCGCAATCCACTCAACCCAACCCAATTTACACTTACAATTACAGCCCTTCCTTTATCTATGTGT	12.976	9.556	-	LG12:29674047-29674143	3.77e-44	180
12	Ajp-s21097	TGCAGGAGGGACAGAGCTGTGGTGATTCGCACTGTTGTGTGAATGCGGCTGCAGCGCAGAGGGGAAAGCCAGGCAGCCTTTCTGTGGTGGCTCTGGAGTTCAGAGGTC	13.265	-	16.552	LG12:30166372-30166479	3.34e-50	200
12	Ajp-s20851	CAAAATGGAGGACCTCCACCTGAATGTTCACCCCGTGACACGTAGCCACACTCAAAATGGACGTGTTCCATCTGTGTCTGCTGAAAACAGCGCCGCCCTGCA	13.265	9.978	16.552	LG12:30042127-30042228	6.71e-47	189
12	Ajp-s21066	TGCAGGTGTGTCGTGCTTTCGGTCAGCTGGTGCCTTTTTAGAGCTGGGGATTTATAGTGTGGATCCAGGTGAGCTTTGCAGTAGGACGCCAGGCACTGCAG	17.408	13.458	-	LG12:28020192-28020292	2.38e-46	187
12	Ajp-s20638	TGCAGGAGTCTCAGGATCATGAATCTGAAGCTGCACGTGCATGATGTCATCGGTCATTTACGATTTTACGAGAAATTTCCCAAAACTCTTCCAACTGAAC	17.408	13.458	-	LG12:27643264-27643363	8.45e-46	185
12	Ajp-s20811	AGGGAGCTGAAGGATGCAAACTGTGGGGGGCATTGTGGGAAAAGAACGGTCGGACGGCTGACCTGTAGCTCCTGCCTCTCCCTCCACCTCTCTCTGTCC	17.91	13.88	-	LG12:27254355-27254453	3e-45	183
12	Ajp-s20321	TCCGGCTCTGTAGCCTCTCCCGCTCTCTCTCTCTCTCTCTCCCCTGACTCACTGGTTCTTCTTTAACTCTCTTCAGGGATAACTGCTGCGATTCTTTCCCCCCTGCA	20.464	-	24.904	LG12:28999301-28999407	1.19e-49	198
12	Ajp-s20202	GGTGGGCCTGACCTGCTAATCGTCTGCAGTGGCTGTGGCCCTTAACATTAATCTGGTTAACAGACATGGCGAGAGGAGACGGACGAGGCAGGCCTCCG	22.6	17.819	27.382	LG12:26234612-26234709	1.06e-44	182
12	Ajp-s21283	GGTGCAGTCGCTAGGTAGGGCACCACCATTCTACCCTCGAGCGAGGCGCTTGACCTTAAGCTGCTTTGATAAACGTCCAGCTGTGTCAACATCTGTG	22.6	-	27.382	LG12:26454635-26454731	3.77e-44	180
12	Ajp-s20461	TGCAGGGCCAGCTGCGCTGCAAAGGGACGCAGATAACGTGAAGTGAAACAGGGCTTTTGGGACAGCGTAACCCCTGACTCCGCTCCGCGTGTGGAGCCGACGAGGGG	26.092	22.214	29.969	LG12:24709618-24709724	1.19e-49	198
12	Ajp-s20520	TGCAGGACCAGTGTGCCCAGTTCATGATCAGCCGCTTGGACCCCCAGAACTGCATCGGGGTGTTCATCTTCGCCGACGCCTACGGCCACCAGGAGCTGAAG	28.052	25.924	-	LG12:22402882-22402982	2.38e-46	187
12	Ajp-s20125	TGCAGGAGACAAGCCTGTATATGAGTCTTTAGAACACATATGCGTAAGAAAAGAGACTCAGATGCATTTTTCATGTAGCCATAAAGCAAACAAGTGGAAATTCACT	30.008	29.625	30.391	LG12:19965198-19965303	4.22e-49	196
12	Ajp-s20962	TGACAACACCCACAGAACATGCATGCTTAGTTTCAGGGTTTTTTCAGGGTTTCAAGTTTTAGGGTGCTGCTGTAAAACTGTGATCTCAATATCCCCC	31.187	-	30.391	LG12:16133785-16133881	3.77e-44	180
12	Ajp-s20143	GGCTGCAGCAACGGGCGAGGGCCTTCAGGAGAACAACACCGTCAAACGCCGACAACTCCACACTTCCTCAAATTACAGCGTTTCAGACAGAAGCTCG	31.301	32.212	-	LG12:18584023-18584119	3.77e-44	180
12	Ajp-s20207	TGCAGGACGGGGCAGAGGAAGAAGATGGTGAAAGGCATGCCCTGCTGCTGGCACTGCGAGCTGTGCGACGGGTACCAGTACCAGCACGATGAGACGTCCTG	31.512	32.634	-	LG12:17630365-17630465	2.38e-46	187
12	Ajp-s20575	AAAAACACTCTGTCGGTGCGAAAGCGCGCGTTTCCGCCCTCGTGCTTTTCTGTGAACGTGAGCGAGGTCTCCGCTGGGTGTGGGTAAAGAGCTCGACCTGCA	32.367	34.343	30.391	LG12:17055780-17055881	6.71e-47	189
12	Ajp-s20829	TGCAGGAGAAACGCATGACTATCAGCTGTCAACCCAAACCCAGCTCCTGACAAATGAAACATCCATCCATCCATTATCTATACCCGCTTATCCTGGGCAGGGCGC	32.578	34.765	30.391	LG12:16943542-16943646	1.5e-48	195
12	Ajp-s20194	AACTTCGGAAATGGTGATGTAACGCCGCTTGCGCAAATGTCGGTGGGAGTTTCCCACAGCAGTGCACACGTGACTTGTGCTGTTGGTCCAATTAACCTGCA	33.433	36.475	30.391	LG12:16062409-16062509	2.38e-46	187
12	Ajp-s20209	TGCAGGGGGAGTCTGAGGAGAATGATTGTCAGAGGCAGGTGGCTCTTCTGCGTTGTCATGGAAACCAATGAGGCTGTGGAAGCTGTTCATGACATCATCGA	33.433	-	30.391	LG12:18460364-18460464	2.38e-46	187
12	Ajp-s20380	GGTTTTCAATCTGCCGCTCGATGCGGACGAGGTCCGCCTCCGTCATCAGCTCCCCAAACGGGCCCAGGATGGCATTGTGGGTGTGCGAGTAGTGCCA	33.433	36.475	-	LG12:14676787-14676883	3.77e-44	180
12	Ajp-s20022	GATTGTAATTTTCACTCAGCATATCGAACATTTAAAAATATATAACATATGATATATCAGCGAAACACGTGTGATTATATTGTAAACTCTCACTTACCTGCA	33.897	37.327	-	LG12:13781521-13781622	6.71e-47	189
12	Ajp-s20236	GGAGGTCAGGAAGCCCGCGGAGACCCTTAGTTTGTCCCGCCAATTTCTCACAACGCGGTGAGAGGCAGTATATGTTTAGAGAGCTAGGCTTGTAACC	35.55	40.362	-	LG12:12630108-12630204	3.77e-44	180
12	Ajp-s20043	CGACGATATAAACCTCGTCTTACTCAGTGGAGTGCAGTGTGCTGCCACAAAAGAAAATGCTAGGAAGTCTTGCATGTGATGGCCGCTTCCAGTTCCCTGCA	36.011	41.21	30.813	LG12:12028687-12028787	2.38e-46	187
12	Ajp-s20183	GTGAAGGAGATTCTGCGGTTGCCTGGATCGATACAGGCCATTTCAGCAAGGAGACAAACCTACAAATGCAACTGATCGTTGCAGGTGGACTGACACC	36.011	-	30.813	LG12:12630209-12630305	3.77e-44	180
12	Ajp-s20463	CACACACTCTACAGGCCCGCCTACACCAGCCGTCCTTCACACAGTGAAAACTGAAAACAGCATTTGGCCCGTTGATGTACACGAGATGGCGTACTGCCTGCA	39.305	-	32.959	LG12:11056518-11056619	6.71e-47	189
12	Ajp-s20942	CAACTGTAATTGACCATCATGTGATGGGCAAGAGCCAATCGGAGTGGATTGTGTTGAGTGTCAATTGGCTGAACCAGTGGTATTCCCTCTTGGAGGCCTGCA	39.305	-	32.959	LG12:11209106-11209207	6.71e-47	189
12	Ajp-s20970	TGCAGGAGCTCTGCCCTGGGAACGACCAGCAGGATGTCCTCGCACTCCTCGTCCCCGTCTCCGTGCTGCCCCTGCTCCAGGGTGACCAGGTCGTCCAGAGG	39.953	46.525	33.381	LG12:9896422-9896522	2.38e-46	187
12	Ajp-s21159	CCACGTCAACAACAGGACGCTGGCTATTATCGGTGTGTGTGCCGTTCCTCATGCTAGAGAGGGACTGACACTCAATCAAAAGTCATCATGCATACACCTGCA	39.953	46.525	-	LG12:9875718-9875819	6.71e-47	189
12	Ajp-s20292	GGTGGACACGGAGTGGACAGGGGGAGGGTGTGTATTAATACAGTGTAAGTGCTGTGTGGGGTGGTCACACATCTGAGTATATGAGGGTGGAGTATACCTGCA	40.165	46.527	33.803	LG12:9894333-9894434	6.71e-47	189
12	Ajp-s20934	GAAGTGAGGACAGAAATAAAAGCTGGGTGATAAGACCAAAGGACAAACAGAAAAGAAGCGGACCGCGTTAATATGAGGAGGGACAGCCGTCTCACCCTGCA	41.237	48.671	33.803	LG12:9125104-9125204	2.38e-46	187
12	Ajp-s20429	GGCTTCGTGGAGTTTGCGGTAAATCGGGTTACGATTGGCTAGCTTCAGCCATTGCTTTGTGTGGAATTTCAGTAACATGTCTTTGGCACCTGTCCCC	41.682	49.139	34.225	LG12:8802791-8802887	3.77e-44	180
12	Ajp-s20012	ACGGGTCTCCTGGCTGCAGGGATAAATATAAAACCTGTGGAGGGGAAAGCCGCTGGTGCGGAAGAGCTGCTGATATCTGCGTTGGGATGAGTGCCCC	41.682	-	34.225	LG12:8067974-8068070	3.77e-44	180
12	Ajp-s21083	GACAAGCCCAGGTATAGTAGCTAAGCGCTTGCAGTGCCGATAACTGCAGTTCTTTTGGAGGGCGAAGGGATACATTTACTTCTTCCTGTAGAAGCC	43.399	52.574	34.225	LG12:8563581-8563676	1.34e-43	178
12	Ajp-s20758	CAGCCATGGTAATTGAATGGGCCAGGGTACTATTTAGGTGGTCATGGTTCACTGTTACGTTCCCTTGTTCTGTGAGTCTGCGGGCATGTCTTAATCCTGCA	43.823	53	34.647	LG12:7944463-7944563	2.38e-46	187
12	Ajp-s20545	TTTGTGGAATATAACCACAAACTCTGTTTGATCAGCTCTGAGTAAAATGATAGACCATTCATTGAGTGTGGCTAGTGTGTCTGGAGTGCTGATGGCCTGCA	43.823	-	34.647	LG12:7908948-7909048	2.38e-46	187
12	Ajp-s21068	TGCAGGATTTATCTTAAGCTCCTTCGCAAAATGCAGCAATATAAAAGCAGCCTCTCTCACCAAATCCACCAAATATCCTTTGCATTCAGGGAGACAGCAC	43.823	53	-	LG12:8068171-8068270	8.45e-46	185
12	Ajp-s20907	TGCAGGAATATGCGTTACTTTTACCCAAAGAACTCAATTCCAAAAATTGACTACAAATGAATATTATTTCTCAGAATAACTTCTTTCCAAATTGCAGCTCCA	46.904	58.315	35.494	LG12:6896653-6896754	6.71e-47	189
12	Ajp-s21210	TGAGGGTGCAAAGTAAACTGAATACTGTCCGTGTCCTCAGGATTTATGGGCCCTGTCCATTGAATGTGACTGCTGCGTAAACGTGCACACGCGCGCCTGCA	46.904	58.315	35.494	LG12:7041893-7041993	2.38e-46	187
12	Ajp-s20081	GGGAGACCAAACGTCCGCAGTTAACACCAAAACGTGAAGGAAAACAATCCCGCATCGAGCGGTTTGTGAAAGCTGAAGAGGCACGCTGGGATTAAAC	47.403	58.315	36.491	LG12:6643255-6643351	3.77e-44	180
12	Ajp-s20050	GGGGGAGAAAATCTGCACATACATTTGTATAAATTGGCCATAACAGTGACAGACACACCCAGTTAACGGCATCATCTTAATCGGCACAATCTGGCA	48.517	60.024	-	LG12:5121954-5122049	1.34e-43	178
12	Ajp-s20828	GAAATAAATGTATAAACAGTGCGTTGTTAATAACATTTTTATTACTATTATTATTGTTATTATTTTTACTTATGCTGTTGTTTCTGATGGGCTCCC	48.517	60.024	-	LG12:5050622-5050717	1.34e-43	178
12	Ajp-s20664	TGCAGGACTGCCCCGCCACGGTCATCACTGACACGGTCACAGTCGATTGCAGACCGCACTATTCTGAATGTTAAAATACAAACCAGTTTTTATCATCCCGCA	49.916	62.171	-	LG12:4798679-4798780	6.71e-47	189
12	Ajp-s21277	AAGGTGATGGCGGGGAAGATCATCTGCTTGGCCACCTTCTCGTCCAGCAGGGTGACGTGGTCGTACTGCAGGTAGTAGACGATGCGGTCCCCCACC	50.748	-	38.049	LG12:3915415-3915510	1.34e-43	178
12	Ajp-s20659	GGCAGTGTAAAGCTGGCCTTAGCAGCACACAGGGAATGAGGAATTCAGTATGCTTAGTAGACTCTGTCTCATCGTATAGCAGTGATCATTTCCACCA	50.748	63.447	38.049	LG12:3915059-3915155	3.77e-44	180
12	Ajp-s21226	GCCCGTCCTGGGAATGACCCTGGGGGACGTCAGAGGCGTTCTCAATTCCTGCCCCCACCCCATCCGCATCAAGACCGTCTCACCAGGTACGCCTCCCTGCA	51.172	64.295	38.049	LG12:3609958-3610058	2.38e-46	187
12	Ajp-s20170	TCTTTCTTATAATGATGAATTGAATTTTAATGGATTTCCTGACTTGGCTGATTTGAAATGCAAATAACTGCAGACCTGGCGGTCTGGCACTTTGCCC	59.478	-	44.31	LG12:2727128-2727224	3.77e-44	180
12	Ajp-s20528	GGGGTCCCCGTGGGCGCTCTCAGATCGGAAACCGTTAACAGCAGCGACGTAACGCGCGCAGACTTGTGACTAATTACACAATTATGGACTAATTACGT	66.008	82.784	-	LG12:1965048-1965145	1.06e-44	182
12	Ajp-s20434	GGGGAACAGGAGATCTGAGTATCTGGTTACTCTGGAGAGTCTGCGGTGATATTGGCCTGCCTCACGGGGAATGTGGTTGTGTCCCCCCAGTGCCCCAG	67.155	84.214	50.096	LG12:1512639-1512736	1.06e-44	182
12	Ajp-s20221	GGCTGTGGCCTTGGTGGCCTGTTCGCTGTAGGCCTGTATGGGAGGATTATCGTGTGTGTCTCTGTCCCGCCTGTGCCCACCGCATGATAAAGACCC	67.155	84.214	50.096	LG12:1411087-1411182	1.34e-43	178
12	Ajp-s20310	TGCAGGTTCATGCAAAGCGTGGGCTCCTTGCAGGCACGTTCTCAGATAAGCCATCTTTTGAAACTGACATCAAGTTTCCTCAACCAGTAATAGACTTGGAA	67.155	84.214	-	LG12:1342301-1342401	2.38e-46	187
12	Ajp-s21113	CACCGTATGGAGACTCTTCATGTTTTTTCCCACACCCCACAGGGTTCTACAGTTACAATCCTATCCTGTGCTGCAGCTGTAATTGGTATAGACTTCCTGCA	68.026	85.085	-	LG12:1215567-1215667	2.38e-46	187
13	Ajp-s20341	GGGGGCTCAGGGACCCCCGTCTGGGGGAGTCCAGCCTCCAGCAGGCTGAGCAGGTCTGGTACGGGGACAGCGAGGGACGCCTACGGCTGGGCCCCCC	0	0	-	LG13:561354-561450	3.77e-44	180
13	Ajp-s20911	CTCTAGGTCAGGAGTGAACCAGCGTAGTTAATGGAGCTGTCAGAAAACTCAAACTAATGTAATTGGTAGGAGCAAAAACCAGAACGCAGATCAGCCC	1.276	1.277	0	LG13:1351286-1351382	3.77e-44	180
13	Ajp-s21261	AATTAAGCCCCTGCTCTGCTGGCTCGGAACATCTTGGATGGCTGACATTTGGAGGTTAAGCAGTCTTTGCTAAATATAGACGTGCATCCAGTTCTCCTGCA	1.276	-	0	LG13:5437624-5437724	2.38e-46	187
13	Ajp-s21259	GGGGGCGACGGCGTGCTGGAACATGCAGCAGACGGCGGCGGCCAGGGCCCAGGACTCCCGCCGCAGCAGCCGCTCGGCGCAGCGCTCGGCAGACAGC	3.912	6.126	-	LG13:1838759-1838855	3.77e-44	180
13	Ajp-s20267	ACAGAGGCGCGCGGCTCTGTTAGGAGGATAAATTCACCTGCGAAATGAATGAGCCGCGAAACGGTGCCGCGAGCGTCTTCGGTTCCCGAGCGCGAGCCTGCA	4.374	6.976	-	LG13:5134268-5134369	6.71e-47	189
13	Ajp-s20936	ACATAGTGTAGCTTTAATGTTGAATGTGAAGTGAATGCATCTGTCAATGTGGGCTTTCAAAATCCCCTTTTTTGATTGTTGGACCTAAGCCTAAATGACC	14.674	25.927	2.146	LG13:3563670-3563769	8.45e-46	185
13	Ajp-s20718	TGCAGGGGAGCAGCAGTTTTAGCTGACAGCAGCGGGAGAGACGAGATTAATGTAGTTTAAAAGTGTGTGCCGAGTGGCCCACCGCCAATCAGGGCCCTGTGA	14.674	-	2.146	LG13:3796036-3796137	6.71e-47	189
13	Ajp-s21247	ATCGTCACCGTCTTCTTCTTCTCTATCCGCTTGTCTTTGTGCATCAGCCACACCTTCACGTACGGGTCTGAGGGAGAAGAGAGACACGCTCAGCCCGCCTGCA	18.808	33.772	2.568	LG13:4142146-4142248	1.89e-47	191
13	Ajp-s20054	CATCCATGGTGGGGATCATCCAGGGGTTGGTGGTGGTCATTCGCTGCTCCTCGCGAATCTTGATGGTGGACACCAGTGGGATGCCGTCGTTCTCACC	19.023	-	2.568	LG13:7387824-7387920	3.77e-44	180
13	Ajp-s20233	GGCTGTGGTGTTTGGCTACACGGGCTTCAGGTCAGTCTGCCAGTCTGGCAGAGTGCACCGCGTGACTCGCGTGTCACATGACTCCTCAGTGCTGTTG	19.238	34.632	2.568	LG13:5888794-5888890	3.77e-44	180
13	Ajp-s20231	TGCAGGATTCGGCAACGACACACCAAGCCCCATAACGAGCCGTAACGTGCACAGAACCACACAAATGCCATAGTAACCGTGATTAATACAAAACAGAGGAGTG	21.699	39.553	2.568	LG13:6424040-6424142	1.89e-47	191
13	Ajp-s21281	TGCAGGGGGCGACAGAGGGCGCCGTTAACCAGCACAGCAGCCACAGTCAGGACAACAGGGCTGGCGACCCTAACTCGGCCATATTTCATTCACAACCAATG	22.346	40.847	-	LG13:7341550-7341650	2.38e-46	187
13	Ajp-s20003	TGCAGGGTCTGGCTGATGATGCTCTGCAGCCGCCCCGCCTCCTCATTCAGCAGCTGTGGAGGGAGAGCCCGTCAGTCACGGCAAAGCCCCTCCCACCCTGC	22.346	40.847	2.568	LG13:7020623-7020723	2.38e-46	187
13	Ajp-s20935	TGCAGGGCGCCCAGGTCGCCGAAGCGCTCGCCGCACCAGACGCACTTGAACTGGGTCTCGCGGGCGTGCACGCTGCCGTGCTTGACCAGGTGCTCGCGCTGC	22.346	40.847	2.568	LG13:7362137-7362238	6.71e-47	189
13	Ajp-s20542	GCGTGCTTTATTGCGACGTTTGCGGATCGTTATCAAAGCCAGTCACACGCCTGCCGCTGAAATCTATTTTTTATTTTTTTTACATCTGTTATTGCCCCGCA	24.086	44.327	2.568	LG13:7759671-7759771	2.38e-46	187
13	Ajp-s20685	GGGGGCGCCGAGTCCGTTGTCTCACCTGCGCGGGGTGACCTGGCCCCCTCTCCCTCATCGTCCTGCTCTTGCTCGATGGCATCCTCCTCTTCCTCCT	26.356	-	2.99	LG13:9590827-9590923	3.77e-44	180
13	Ajp-s20582	GGTTAGACACGTCGGTGCATTTGTCTCGTTCCCCGACACCTTCAGATAGTGTAAGGGGGAATGTTCCACAGGAAGACGAGAAAAAAGAAGGAAAGAGAA	26.356	48.446	2.99	LG13:8419154-8419252	3e-45	183
13	Ajp-s20277	ACGGCCCTCTCTGATTAGAGCCTGCGGAACAGCGCGCTGCAGGCAAATCCAAGCGGCTGCCGTGTCGTCGCAGCACGCTACGCAGGGCACTGGTGCCTGCA	26.356	-	2.99	LG13:9202306-9202406	2.38e-46	187
13	Ajp-s20239	GGGGGCGCAGGCAGAAGGCAAAAAACGCCCCATCAGATATTTCCCACATCCCCATGCCCACGCCCCCCGCTGTCAAAACGCCGTCTCCTAGCAGACTAA	26.572	48.878	2.99	LG13:8767159-8767257	3e-45	183
13	Ajp-s20460	TTTTTTTTCCCCAGCTGTATCACCAGCTTCTCCTCCCACACAGTCGTGGCCAGGGGGAAGGCAGCTGAAACGCACGCACTCCTCTGAATCACTTGCCTGCA	29.786	54.458	3.838	LG13:9669278-9669378	2.38e-46	187
13	Ajp-s20364	GGTGACCCCCACGGACAGCTTCACCAAGAGGGAGCTCATCGAGTGCGCACGCGCCGTCACTGAGAAGGTAGGCCTGCCAGAGCGCCCCCTTGGAGAGT	30.208	54.88	-	LG13:9943514-9943611	1.06e-44	182
13	Ajp-s20587	TACAGGGAGATTGCAGCTAAGATCTCATTTTCCATGTTGTGTAATATATATGAAACATTGTGATGAGAGGATGCTGTGCTTTCAAAGTGCAGTTAGCCTGCA	30.208	54.88	4.259	LG13:23003069-23003170	6.71e-47	189
13	Ajp-s20695	ACCCTCTTCCACATTTGTGTTAAAAGCACTTGCTTCTTCCTGGATTAGGCAGAGAAAGGCTGCTGAGTTGGGCTGAATGTCCCTAAGACTCTCACCTGCA	30.559	55.302	-	LG13:10484111-10484210	8.45e-46	185
13	Ajp-s20667	GGCCTTCATGGACAGCTTCGTCCTCAGCTCCCTGAAGAAGGACAAGGAAGCGAGGGACAAGCCGCAGCATTTGGGACTGGAGAGCGGCGAGGCCAAA	30.559	55.302	-	LG13:11367427-11367523	3.77e-44	180
13	Ajp-s21258	TGCAGGCTCAGGGCTGCCAGGTATGACTTTCAAACAAAAATCTGCAGACACTGCAGACCTCCAGGGCCAGAGTTAATGCTGCTGGTACTGCGAGGCTGGAG	31.266	56.149	5.107	LG13:13979347-13979447	2.38e-46	187
13	Ajp-s21120	GGAAGAAAATTGCAGAAATGATGACTGGCTTCCTAGTGAATGCGGTGGCCAATTAAACCAACCAATTCCATATTTTGCCCCAACACACCAAACTCAT	31.266	-	5.107	LG13:13529665-13529761	3.77e-44	180
13	Ajp-s20672	GGCGACTGCATAAAGATTTCAGCCCCGCAGAGACGCTGATGATTGGAAATCAAAGGTCACGTCTGCACCAGCCGAGCCCTTGAAGATCACAGAGATT	32.759	57.859	-	LG13:14300983-14301079	3.77e-44	180
13	Ajp-s20568	TGCAGGCCTGAGAAATGCCTCTGTGTATTTTCACAGTTTGGGAACTGTGGGTGTTTGTTCTGTCCTCTTCCTCCCTCTCTCTCCCTCCCTCTCTTTCTTTCT	32.759	-	6.384	LG13:13443522-13443623	6.71e-47	189
13	Ajp-s20446	TGCAGGACCGTTAAGGCCATTAGACTGTGAAATGACCGAGAGAGCGAGAGAGAGAGAGAGGGGGTCGGAGAGGGAGAATGAGAAAGAGAGAGCGAGGGAAGGAAAA	32.759	-	6.384	LG13:11825610-11825715	4.22e-49	196
13	Ajp-s20394	GGAAGCGTCACGTGGACGGCAGAGCGACCGTATTGAGTGCCCATTATCCAGTCTGGGAGCCATCTTGTAAGGCCATCTCCCCAAGCAGGACGCGGAA	32.759	57.859	6.384	LG13:12336734-12336830	3.77e-44	180
13	Ajp-s21168	GGGTTTGGCTACTCTGCAGAAGCACACTGTGGAGAGGGGACAGGACAGTGAAGAATTATGAAGTGTTTGTGGGGGTGAGGGGGGGTGACTGCACCTG	32.759	-	6.384	LG13:11639335-11639431	3.77e-44	180
13	Ajp-s20824	TGCAGGAAATGTTTTCTAAATCTTCCCATCATGTGAATAGTTAAAGTATTTAATGTGCATATTTAAACCAGGTCCATTCAGCACATTAGCTGACCACTCCTC	33.553	59.135	-	LG13:16385674-16385775	6.71e-47	189
13	Ajp-s20124	TAGTGCGGAGCAGTCTCTGAATATGTGGGTTGCCAGTCTGGGCTGATGCTATTAGAGTGTGAGTTACTGGCCTATTTTTTCTTTTATCCAGTTCCACCTGCA	33.553	59.135	-	LG13:16250154-16250255	6.71e-47	189
13	Ajp-s20987	TGCAGGGAGGAGTCACTGCTGTTGCGTATCAGGAGGCGGAGCTCCAGGGCTTCCTGTCCACAAACCTTCCAGGCTGAGAGGGCCAGGCTGTGGTCAGAAGC	34.924	-	7.231	LG13:18367389-18367489	2.38e-46	187
13	Ajp-s20084	ATCTCTACTCAGGCTCCAGCATATGATTCTCAGTCCCTTAGTTTACCACCTTCCATGAAGGACATGTTCTCGTTCCTGTCTATACAGGCTTGGACCC	36.537	63.936	-	LG13:18407160-18407256	3.77e-44	180
13	Ajp-s20724	TGCAGGCTCACCAGCAAGCTGAGATGAAATTAAAGATTATTAAGAATGAGCGCACTTTATTGAAGATTATCTTTTCTATTTTCCCCCCTCCTCTTTCCCTC	36.827	64.403	-	LG13:19393720-19393820	2.38e-46	187
13	Ajp-s20845	CTGTTCTACTTATTGGAAGACTGAAGACTTTAGCCTTGAGCATCACCTGTACTGTTTCTCCTGGCTCTGAGCCTAGACTGGGCAGACCACGCATTCCCTGCA	36.827	64.403	-	LG13:19390885-19390986	6.71e-47	189
13	Ajp-s20866	GGCCGGCCTCCTCCCTCAGCTGCAGCAGGAGCGGTCGGCCCTGGCCTCTCTGTCTCAGTACGGGTCTGGGAGCGTGTCCCCCTGTTACACTCCCCTGG	37.09	64.825	8.079	LG13:20090353-20090450	1.06e-44	182
13	Ajp-s20844	TGCAGGGATTAGGTTTGAATACATCGTGCATTTAAATGAATCGATGTTCATGATGGGGATACATGTATATGCACATGCAAATTGTCATGTGAGATCATCTT	37.482	-	8.501	LG13:20354453-20354553	2.38e-46	187
13	Ajp-s20139	TGCAGGAGAATGTGGAGCACCATCACCATGCTCAGGACGGAGAAACGACAGCTGTGCTCCAGAGGGGTGCCCGCTGCCCTCTCGGTCCGTCCTGGCTCTGCCGC	46.494	73.525	-	LG13:21753296-21753399	5.32e-48	193
13	Ajp-s20240	GAGCGCGGGTAATTCTACAAGACTATCGGGGAGATTGCTGGGCAGTGGCGCTTCGAGGGCGAGCGGGGGGGAAACAGCGCGGGTGAAGCATCCCTCCTGCA	47.412	74.375	-	LG13:22401882-22401982	2.38e-46	187
13	Ajp-s20689	ATTTAGAAAATGAATTCATTTGAAGAAGGGTCAGATAAATAGGATTATGGACAGATTGTTTGTATTCACACACACACCTCTGGAAGCCCATGCGCACC	55.221	81.599	27.568	LG13:24883971-24884068	1.06e-44	182
13	Ajp-s20736	CGTTCCAGTGCCCTGCCAAGAGTCAGCGTGACCTAGTTGGAAAGCTGCTCTCGCCCTACAGAACTGCATGCACACCGAGAGGACCTCCTGCGCCACCTGCA	57.003	82.88	-	LG13:25368226-25368326	2.38e-46	187
13	Ajp-s21026	GGCTTCTGTGTGCAATTAATTTGTTTTTAGTTTACGTTAATGGAGGTGCTACTCTCCCTTCCCAGCGGACTACATTGTGATGCAGTTTGGTCGCGTG	57.003	82.88	29.85	LG13:25915913-25916009	3.77e-44	180
13	Ajp-s20208	TGCAGGCCCTGCCACACACGCTCTTCTTCATGCAGGCTATTCGATGTGCAAGCACAGCCCCCGCACAGCGAAAAGGCATCAGCACGC	57.003	-	29.85	LG13:25387058-25387144	1.17e-38	161
13	Ajp-s20656	TGCAGACGTATCGTGGCAACATACAACAGCAGCCAATGAGACATCTCGGTTTTCATAACCATGTGCGATTCTGTGTTGCAGTACTCTCCAGTCACCAGCAGA	61.671	84.157	37.909	LG13:26258198-26258299	6.71e-47	189
13	Ajp-s21067	TTCAGGTCCCAGAGAATTTAAAAGCAACACACTATTACCCAGAACATAAAATCATATGAATTATTTATTTTGTTCCTTTAAAATAAGTCAGTAGTTTACAG	62.448	84.157	39.463	LG13:26510172-26510272	2.38e-46	187
13	Ajp-s20373	TTTGCTGTTGTTACATATTTTTGATATAACAGACACAATCAGAGCTGGGTCAAATAATTAATTTAAATATTTGAACCCTTCAGACACCAATAAAATTCC	64.594	86.303	-	LG13:28985834-28985932	3e-45	183
13	Ajp-s20541	AGTGGGCATGAAGAGAAATGCACAGGAGAGTAGACTGGGTGCGGGGTCCTAATTTCAGGGGACCCCAGTCGCCCTCCTACCCCTTAAACAGAAAACC	69.024	-	46.039	Unplaced_LG13_1:1-97	3.77e-44	180
13	Ajp-s20612	CTGTGCATTGTGGGTGGGAAAGTCCATCCCTAAACAGCACGCTGCACTCGGTGTGCCGCTGTTAGTCTGGTTTCGTCCTCCGCGTTTGAGACGCACC	77.224	-	54.239	LG13:29488329-29488425	3.77e-44	180
13	Ajp-s20348	TATTTTCTTGCGGCAAAAGTTTTCTTTCACGGTGTTCAATGCCATGAACTCAGTGCCTCACCTCCAACAATAGCTGTCTTTTAATATCGCCGTAACCTGCA	80.255	-	57.27	LG13:29232552-29232652	2.38e-46	187
14	Ajp-s20184	AAGGGGATCTGATGTGGGGAGCATTACACAGCAAACAAAGGGGAATCCCTGCTACAACAGCACTATCCTGCTGTATCTGGGAGTTGAACCTGCAGCCCTGCA	0	-	0	LG14:1640583-1640684	6.71e-47	189
14	Ajp-s20306	GGTTTATTTTGAATGATGCTGGGGAGATAGTTGTCTAGCCAGATTTGGTTTTTAGTATATTTATCGGCCTTGTTTTTTTTTTTTTGTTGCATAAACTGCATAGTGCATAAATTGCATT	0	-	0	LG14:1873812-1873929	1.04e-55	219
14	Ajp-s20356	TGCAGGAGATGCTCCTGTACAAACGGCAGAACCACGGAAAGGTGAGGGGCAACTCGTGTGCACCTGGGCACGTCCACACTAGCCCACCTGTATGTGGTAAA	0.847	-	0.847	LG14:3162904-3163004	2.38e-46	187
14	Ajp-s20527	TGGGGGCCCTGGGCTGATCATTCCTCCCCCCCCACCCACCCTCCTGCAATCTCAGAGCCATGGGCCAGGGTCCTGTAGGGGACACCCCAATCTTCC	0.847	-	0.847	LG14:3401101-3401196	1.34e-43	178
14	Ajp-s20049	ATATTCTCCTGTATGGCAGTGAACCTGCTGTCCTGATCATATTTGCCTGGCTACTTATGATTTCAGGGTAATATTGGACGCCCAGGACCCCCAGGTCC	2.124	-	2.124	LG14:3474739-3474836	1.06e-44	182
14	Ajp-s20654	TTTGTAGCGGTTCGCACTTAGCTAAATGCATTTTTCCTTGCTAACTAGCTTTCTGCAGTTCACTTGCTTTAGCTGTTTAGATTACAGTGCTTTAGCCTGCA	2.546	0	-	LG14:6330593-6330693	2.38e-46	187
14	Ajp-s20416	GTGGAATGCTATGCTCATACAGGATCCACACTCGCCAGTCGAACCTCCTCACCAGGAGAACACATCTATTTAAAATCTATTTTGGACAGTTGGATGCCTGCA	2.546	0	2.546	LG14:6404820-6404921	6.71e-47	189
14	Ajp-s20502	ACACCTCCGTTCCCGAAGCTTTCATAATCAATTACACTGAGGACAGCACCTCTGACACGACGGAAGTAACAAGTGGGAGCTCACCTCCAGGCATTCCTGCA	14.961	-	5.441	LG14:9163348-9163448	2.38e-46	187
14	Ajp-s20402	GGAAGCATTAGCGCATGAGCCGAAGCAGTGTTGTTTGCCTGGCCTGGTCCTTGCGGTGTGTAGCCTACCCGTCTAATTTCCTAGCTGTTAAACACCGCT	16.375	24.433	-	LG14:9384192-9384290	3e-45	183
14	Ajp-s20890	TGCAGGTGGGAAAAACACCCTCGGTGGCTATGGAAACCTAGAAAGCGGTGCATCGTTCCACTCGGTTGCCATGGAGAACTGCACACGAGCCTGCGAGGTGC	17.343	26.143	5.997	LG14:9535238-9535338	2.38e-46	187
14	Ajp-s20176	GGCCACGGGTCGCACAAGCAATGAATGAACACTGCCGTCCCTGTCCACTGAATCCCTCCCATTCACCCCTTCCTTGGGCGACGTGAAGCCAACTGTGTGCCGCCCC	17.978	-	6.419	LG14:10071222-10071327	4.22e-49	196
14	Ajp-s20600	TGCAGGTTTTTGGGTGTATTTTTAATCCACAGTTAAACAGACGTTGGCGGGCCCAGCAAATTAGCTGATTGGGCCTGGCTAATCGGTGGCAGCGCACTGGCC	18.742	28.011	-	LG14:10442937-10443038	6.71e-47	189
14	Ajp-s20315	GAGATGGAAAGTGGGAAGTGGCTCTCAGTGACGTGATGGACCTTAGGGTCTGGAATTTGAACTCTGACCTTACCAATGCTAACTGTGACTGGTAGCCC	20.868	30.849	-	LG14:5303302-5303399	1.06e-44	182
14	Ajp-s20080	CAACCCTAGTTTAACACCTTATTCTACTCATGAGCAGCTGAATGAGATCTGTAGGTGTTGAATGAGCTGTGCTTTATTAGGGTTGGACTGAAAACCTGCA	21.206	31.3	-	LG14:15121912-15122011	8.45e-46	185
14	Ajp-s20087	GGGCCATGCAGAGCGAGCGGGGTGGGGCCTCGCCCAAACCCAGTGCGGGAAGCTTCCGCGAGCAGCCGCGTCCCACGGTTACCAGCAGAGCAGACGT	21.206	31.3	8.565	LG14:13988189-13988285	3.77e-44	180
14	Ajp-s20276	TGCAGGTGCTTGGCGATGTGGTTTCTGAGTACAGTGTGCGGTCGCCCTGCTGTACGCGTAGAGGACACGGTCCCTGCTCTTTGTGTGTGCGTTTGGCTCTGT	21.206	-	8.565	LG14:14501198-14501299	6.71e-47	189
14	Ajp-s20995	TCATGTTCTCCTTCAGAACCAGCGGCCTGGGAAGAGAGAGGGAGATGCCAGGGGCTGGAGAGGTAACGCTGGACTGGGCCTTTGAGGACAGGGAGCC	21.206	31.3	-	LG14:13837792-13837888	3.77e-44	180
14	Ajp-s21195	GCGGTGGAAGCAGCGGGTGCACTTCATGCCCGTGGCCGAGGCGGCGGTGGCGAAGGCCGAGGCGAAGCAGGAGACCACCATGAGCGCCCGCGCGGCCTGCA	22.002	32.577	-	LG14:15776633-15776733	2.38e-46	187
14	Ajp-s20089	ATGCTGAATTATGGGGGAAAACAAATTGTGATTCTGCCTTTGATCCCCCCACAGGGTCCCTCTTCGACCTTATTGTTAAAAGGCACATTATTATCCCTGCA	22.002	32.577	-	LG14:15732778-15732878	2.38e-46	187
14	Ajp-s20691	GATTCCTGCTTGTACAGTACACACTGCAAACAAAATCACATTAGACACAGGTACAGACAGCACAGCACAGCTGTGAACCACACAGGATGCTGCAGTTGGCCTGCA	23.069	34.289	-	LG14:18731345-18731449	1.5e-48	195
14	Ajp-s20529	GGGAGTTTATCTCACAGCTCTGCCTGCCAGACTGAACGCCTGGAACACGGCGTCTCTGAGCAAACACAGCTTGGATCTGCGTTTCCCCCTGTCTTCA	25.522	38.223	10.275	LG14:20131506-20131602	3.77e-44	180
14	Ajp-s20763	GGGGGTGCATCTCTTTCTGTTCTGGAGGAAACACTCAGCACTCCACTGCCCTCTGCCACGCATGCCTTCCCATCAGGCCCCGTTGCTAGGACCAGGTCCTGCA	25.522	-	10.275	LG14:18926917-18927019	1.89e-47	191
14	Ajp-s20335	TATTAGTCAGCCTTTGAGAAAGGTGGGTGACACATGGGAAAAATTTTAAACACCTTCCAAAGAACAGCAGGTAGAAATAAGTGGCTAATTTAAACCTGCA	25.522	-	10.275	LG14:17735715-17735814	8.45e-46	185
14	Ajp-s20631	GTTAAACAGTGACTGAATGGCCAGTGGCCGCGTGTTCCAGTAAAGTGCGTCACGCGCTGCATTTCCCCTCCTGTTTCCGCAGATTACTTCGCTGACC	25.522	38.223	-	LG14:20098753-20098849	3.77e-44	180
14	Ajp-s21216	TGCAGGCCTCGTTGAAGCCCCAATGCTTCTCTCCGCTTCCTCATCGCTCCACACGCAATCGAGTCTTTTGTATAAATATCATTTGAGCTCCTTTTTCTCCA	25.522	-	10.275	LG14:18400973-18401073	2.38e-46	187
14	Ajp-s20693	TGCAGGCGCACAGTCAGCCCGCCGTGCCGTCCTCCTACGCTGGGGGAGGGATACTGAAGGACGTTAAAAACAAGGCTGTGCTGTGCAAACCGCTCACCCTG	26.983	40.304	-	LG14:20969882-20969982	2.38e-46	187
14	Ajp-s20033	TATTTAGCATCTATGCTGAAGTGCTAATGCAATCCTCTGCGTTACTTTCACTCACTCAAAGTCAGATTAAAGCACTGGTTGCCAGGCAGCGGCACC	27	-	11.126	LG14:20887225-20887320	1.34e-43	178
14	Ajp-s21244	GCGGGTAAGGGATTGCAGCCAATAGACATCCTTCCAGCTGATGGATGGGTCCAGAGTGTTGGCTGGGATCCCGTACTCCTCAGGACCTGCGTTCTCC	27.324	40.789	-	LG14:21161276-21161372	3.77e-44	180
14	Ajp-s20632	TGCAGGCCAGGAGCTTCCCTGACGTGTGTGACCGCTTCAAGGACCTCACCAAGGGGGGCTTCGTGGAGAACTGCCACGCCTTTATGCAGGTGAGGGTGTCC	30.731	45.639	-	LG14:22858788-22858888	2.38e-46	187
14	Ajp-s20842	TGCAGGGGGCGCAGTCACACGTGTCACGCAATGGCTACGGCATTGGCAGGACACACGTCACACGTCAGCATGCTACACACAAGCGCAAGCACGTGTACATAA	30.731	-	13.277	LG14:21876263-21876364	6.71e-47	189
14	Ajp-s20646	TGCAGGTTCCAGTTATAGCATGAAAGCCTGTTTTCACTGGCCTCCATAGTAACTTACACTTTAAACCTCATTGGGATCTCCCCATAGAATAAATGACAGCTG	30.731	45.639	13.277	LG14:21888028-21888129	6.71e-47	189
14	Ajp-s20917	GGCTGCTGGACCCCGAGGAGGAGCTCATCATTCTCAACGCCGACACACAGGTCAGGGTGCCCAGCGCTCACCTCTCTGTGAAGCATGCACACACTCG	38.205	51.423	-	LG14:23657971-23658067	3.77e-44	180
14	Ajp-s20097	TGCAGGTGAGGTCAGTGTGAAATTGATTGATTGATTGATTGTTTGGCAGTGAAATTACCCAAAACAGATATTTCAATTATTATGCAATTATTTCCCAGAGTTATTCAAAG	38.205	51.423	-	LG14:23578773-23578882	2.65e-51	204
14	Ajp-s20113	TGCAGGTGGACACGGTGAAACGGCTCCTCATAAAGAAGCTGCCCCCCGTGCTGGCCATCCAGCTCAAGCGCTTTGACTACGACTGGGAGAGGGAGTGCGCC	38.205	51.423	-	LG14:24482793-24482893	2.38e-46	187
14	Ajp-s20013	GTGCGGATTAAACTCAGACTCCTGCAGCGAATCAGGCTTGTGAGGAGCTTCCGCTGGAGAAAGAGCCCTGACCTCTCATTCCACCACTCCCCCGTCCTGCA	42.122	54.454	27.243	LG14:25286835-25286935	2.38e-46	187
14	Ajp-s20905	TGCAGGAATGTAACATGTGAGTGACAAGTGGCATGGTTGTAAGTGATCTTCCAAAATTACAGGTTTTTGAAGGGATGGGAGGGACCTACATATACAGTATGA	42.122	-	27.243	LG14:24353178-24353279	6.71e-47	189
14	Ajp-s21184	TGCAGGTGTGTCTTGCTTTCTGGGGGTGAGCCAGCTATAATTTATTTTTGCACTTCTGTGATCAAAATCTTTTTCATGACACGTTGCTTCCATAGATGACT	45.731	54.454	34.463	LG14:25555835-25555935	2.38e-46	187
14	Ajp-s20954	GTCACAGGAGCTCGTCCAATCGCTCACTCCGTGCCATCAGAGTCCCGCCCCTCTGCAGGGAATCTGCATTTACAGGCAGATATTTACAGTCTGAACCTGCA	45.942	54.454	34.884	LG14:25586721-25586821	2.38e-46	187
14	Ajp-s20896	GGTCCAGGCTGGCCCTCCCTGAGCACGGCCATGTGAGAATATCCAGCTCTATCAGGAGGACAAAGGGCCCATTGAGCTGACGCGGGATTCGGGCCTA	46.577	54.876	35.732	LG14:28268466-28268562	3.77e-44	180
14	Ajp-s20789	GAGTGGCTCACTCAGTAAAAGCACCGCTTGCAGAGCACGAGTGAGCGCCAGGGTCTCAGATTGAATCTGACCCGTGCCAGTACCATCTGTGGCCAGCAGCCCTGCA	59.527	57.022	59.485	LG14:29015195-29015300	4.22e-49	196
14	Ajp-s20675	GGAAGCCTTCATCGAGTTATCCCAGGCAGACGTGACCTTCACTACAGAGGCTGCCATCAGTGTGTCTCTGGACAATATCCGCTACGTCAGCGCTGAG	59.527	57.022	59.485	LG14:29223201-29223297	3.77e-44	180
14	Ajp-s20015	TCGCACCCGTCTACACCCCTAACCCCGAGCGACTGGTCTTTCCAACGGGAGGAAGAAGTGGTTTCTGCGTATGCCTCAGACCTCTCTGAGTCTGTCC	59.527	57.022	59.485	LG14:29223100-29223196	3.77e-44	180
14	Ajp-s21028	CTGGAAGACACGCTCCCAATCTCATATTATTAGATAATTATTATTATTTTTAATCTGATGCATTTTCTAAGGCATTATTTAATGCCAGCAGTCTGGTCCTGCA	59.527	57.022	59.485	LG14:28817518-28817620	1.89e-47	191
14	Ajp-s20147	TGCAGGCCCTCCTGCAGTACTGCGAAGGGCCCGAAACACAGCCAGGCGCACAGGGACCCTGCAGCAAGCCCTTCTTCCATTGGCTGCTGGAACACGCCTAG	59.527	-	59.485	LG14:29233641-29233741	2.38e-46	187
14	Ajp-s21022	GACAGACAAGACAGACACACAAGATGAGTATCGAGGATGGAGGAACACGGCATCATGGATACAAACAGGACACAGCTTTTCCAGCAGGAGCTACGCCTGCA	59.527	57.022	-	LG14:28951283-28951383	2.38e-46	187
15	Ajp-s20474	GGAGTGGGTCTGAGCATGACTCAGGTATTGCAGGATATTATCCCACAGCCAGGTCAAAATGACAAGAGCGGATCGGATATAATGGCCCTCTGTGCTGA	0	0	0	LG15:39009038-39009135	1.06e-44	182
15	Ajp-s20843	TCTCAAGTGCGTCGCTGTGGTTTGAGTGAAGGTGGAGAGATCCCGACCACAGCGCGGCGATACCAGCCCGTGGGTGGGACTGTACTTCCTGTCTGCCTGCA	1.956	0.43	-	LG15:37048067-37048167	2.38e-46	187
15	Ajp-s20563	TGCAGGGGCGCTGCAGGCGAGGCGCGACCTGGAGACCGCCATGCGGGTCTCCGACCTGGCCTTCCACCCGTCCTTCGCCGAGTCCAACCAGTACACCGTG	3.873	0.852	6.893	LG15:37398241-37398340	8.45e-46	185
15	Ajp-s20131	TGCAGGCCTTTCATCTTTTTCCCGCAAGTTAGCGGGCAGTTCTGCGGTGTGCGTTCAGCAGCTTCCAAGAGCTCTGGCTCTGTCGCTGTCACGCCTCGCGACA	3.873	0.852	6.893	LG15:37376308-37376410	1.89e-47	191
15	Ajp-s21157	GGTAATTACATTTCTGCTCAAGGTCACTTATCAGGGTCCTCCATTTTAAAAACGGTTTTGCTCGCCTTTTATTTTCGTGTTTCACTGCCTTTTCTCCTG	4.945	2.996	6.893	LG15:36267638-36267736	3e-45	183
15	Ajp-s21032	TGCAGGTTTTCATTTCAATCCTAATTTCCCACCCCTGAGTCTACTAATTAGCTGCTAAACGAGATCTCGAGCTGTTGAACGAGGTGCACTTTGTTAGAGTTGGAG	4.946	2.998	6.893	LG15:36222623-36222727	1.5e-48	195
15	Ajp-s20244	TGCAGGAGCTTGACGCGCTCCGAGTCGAAGAAGCGGCGCGCCTCCTCGCGCGCCTCCAGCGTCAGCGCGGTGCGCACCTTCTCCCCGCTGCCGTCCCGAAG	4.946	2.998	-	LG15:36216461-36216561	2.38e-46	187
15	Ajp-s20326	AAAAAAAAACTGGCACCCACACCAGCCCTTTTCAGATAAGACTGGACACCCCTGTTCTTATGCTTTCTGATTCATCTAGAGTAGGGGGTGCACAGCTCCTGCA	6.614	2.998	10.229	LG15:36193746-36193848	1.89e-47	191
15	Ajp-s20711	GGAATGACTCACTGGCTCCGCGCTTGGATTACAGACAGAGGACAGAACGGCGGCCAGCTCATCCGCTAATTCCGCTGCTTGGCGAAGGAGAGGCGTTC	8.18	4.708	11.653	LG15:35807943-35808040	1.06e-44	182
15	Ajp-s20613	TGCAGGGAGAGTGACTTTTGTTATCAGAATGTGTGAACTGTGAGAATGGTGCGTGTTGATTTATCTGGCCCTGCAGTCATTTGGGGGTGAAAACACATCTT	11.793	4.708	18.877	LG15:35551389-35551489	2.38e-46	187
15	Ajp-s20624	AATGCATGCTGGGATGGAGGGATGCCCCTTGTAGTACAGGCTTCAGCATAGTAAAATATATGCTTCTTCAGATTAAGACTGGAGACTCACGTCCCC	11.795	4.708	18.881	LG15:35352028-35352123	1.34e-43	178
15	Ajp-s20130	GAAAAAAAAGGGCGGGGCCTTTTCTGTGAGTTTTCTGAGATTAGGCGGTTCCCGACTTGCCGATTGGTGGGGGCTACTGTACTGTACATGCTGTCGCCTGCA	11.795	4.708	18.881	LG15:35325637-35325738	6.71e-47	189
15	Ajp-s20819	GTAACCCAGGCGAGAGATTACCCAGGCTTGCACGAGCAGCCGCACTGCCTCTTGGGCAAGGAATGGGCGGAGTCTTCTGACGTTGTCTAGGGAGAGCCTGCA	15.304	7.295	-	LG15:35231643-35231744	6.71e-47	189
15	Ajp-s20090	GGGTTAAACCAAACGAGGTTGTTAACTTGTTGTCAGTCGAGTGTCAATTAACCAATTCATTGGATTTTTGGCTGAACCGCAACAGCAGGGCCAGCCC	20.025	10.774	29.275	LG15:34055677-34055773	3.77e-44	180
15	Ajp-s20982	GATGATGTAGGCAAGGGATGAGGACTCATATCAGTGAGCCCAACTGGAGGACTCTGTGTCCTAGTTTCCTTACACACAGCAGTTGGGGTCAGTTGACC	20.025	10.774	-	LG15:34164893-34164990	1.06e-44	182
15	Ajp-s21101	GGACTGTGGTTTTGGCGGAGGCCGAGGGCGAGGAGCGGCGCACCTGTTGATGAGGTCGTCGTTGTCGTCGCTCTCCATCTCGTCCTCGATGGCCGCCTGCA	25.118	17.59	-	LG15:32709983-32710083	2.38e-46	187
15	Ajp-s20157	GAGTTTGTGTTTGTGAAAGCCTTCAGCAGAGACCCGCCCTGCTCTCGCCGTAGTCTTAGCGGGAGGCGGAGCTTGGCTGTGACGCGTTCTCCACCC	29.406	23.33	35.483	LG15:31348823-31348918	1.34e-43	178
15	Ajp-s20055	AGTGGACTGTGTCAGAATGACATGGAACCGTAAACGACTGTGTAGATAACCTCTGAAAGTTTCCTGCTGACTCTGGGTGTGCGGTTCCCTGTTTGGCC	29.406	23.33	-	LG15:30563040-30563137	1.06e-44	182
15	Ajp-s20177	GGGCTGCAATACATCGCGTTAGCTCTGTTGAGCCCTGTATCACAAACTAAACTTCGGACAGAAGCCAGATGTGCTCGTTCAGGAACGTGAATCAGGCGG	32.536	29.588	35.483	LG15:28912538-28912636	3e-45	183
15	Ajp-s21232	GCGTAAATTGCCGCCTCTGATGATGGGAATCTATTTCGCGCGGAGCGGGAGGGAAACGCCAGCCGCGGCTCGGCCCCGCGCACCGCCTCCCTCCACCTGCA	32.536	-	35.483	LG15:33369882-33369982	2.38e-46	187
15	Ajp-s21139	TGCAGGAACCTCGCCTTCCACTTCCAGACCATTAAAATGGTATCCTAGGTAAATGTTGGGGCTTTTTAAACCAGTGCTCCTTAACCTTTGAACCTCAGCCA	32.536	29.588	-	LG15:29096328-29096428	2.38e-46	187
15	Ajp-s21050	TGCAGGGCCACGGTTTCTGCTGGTCTTCATTGTCCATTGGCACTTAACTCCTCACTTGATTCACCTCGTGTAGTTTCTCGGGTCTCAATTTGGTCTGAAGG	35.117	34.438	-	LG15:28246898-28246998	2.38e-46	187
15	Ajp-s21040	TGCAGGACTGGATTTTGACACCTTTGGTTTACAGCATGTACTGCCTCGTGGAACATTAGCAATTCCTGTAGTCTGCTGGAGCCAGCGGTAATTGACATGAA	35.42	35.008	-	LG15:27679636-27679736	2.38e-46	187
15	Ajp-s21242	ATGGCTGTGCATGGATTCTAGCCTGCTGTTCTGCATGCCTGCGCTCTTGTGAATGTCTGTACAGTTATCATTGTAGGGTAAGATTGTTGCTGATATGCCTGCA	36.02	36.134	-	LG15:25271445-25271547	1.89e-47	191
15	Ajp-s20487	TGCAGGAAACTGATTTTTGAGTGAATTGATGGCGTGCCCATTTAGGGATATGTCCATGTACTGCTAGAAAAACGTGTCATCAGAGGAATTAATGGCTGACA	36.02	36.134	35.905	LG15:24124885-24124985	2.38e-46	187
15	Ajp-s20493	GAAGCTTGTAAAAGACTTGCATTGTGGTACGTACACTTGAGTGCAAGACATGGAAAATGCGAAACTATAACCTGGTAAAAGAAACAGTTGGCTTGCCTGCA	36.02	-	35.905	LG15:24548450-24548550	2.38e-46	187
15	Ajp-s20093	GGAGACGGAATCTGCCAACGTTATTTTGCTATTATATGAGAATTATGCCAAGCTTTTCGAATCCATTTGCACGTTGCCATGGCAGCCCACGTTCCCTGCA	37.678	38.721	-	LG15:23547786-23547885	8.45e-46	185
15	Ajp-s20392	TGCAGGCTGCCTGGCCTGTATCAGAGACTCTTTTTTTCTGCACTAAACTGGTAAGACAGCAGGAGCCCTCTGTCCCAGCTGGCGCCAGGCTGCTCGGACTCAGACTGACTTCTT	37.678	38.721	-	LG15:23492802-23492915	1.66e-53	211
15	Ajp-s20949	CGTCCAGACAGAAACGCTGATTTGCGTTATTGAATAATGAGAAACGAGGAAACTACTTTCAGACTGGGCAATGTTAAGGCCAATTATATGCAACCC	37.944	-	36.753	LG15:22619558-22619653	1.34e-43	178
15	Ajp-s20448	TTTATTATTCCTTTATCTAACCGTCAGCCTCTCTGCTCCTGTCTGTCTTGTCTGCTTGTCTAGGATGGAGAGCTGGTCGGGAAGGGTCACAAGCTGTTCCTGCA	37.944	-	36.753	LG15:21611611-21611714	5.32e-48	193
15	Ajp-s20234	CCTCCACCCACCTCCTGCGCTACAGACAGGTAAGTGTACTCCACCCGTTGAGATGGGGAGATGGCTTTTGAGTTTCGCTGAGTTTTCGCCCCTGTCC	37.949	39.143	36.755	LG15:21506711-21506807	3.77e-44	180
15	Ajp-s21230	TGCAGGAGAAAAAGGCTGATTTACACCAGGAGCAGAGCGAACGCAGAGTGGAATTTGCTTCCTTTCAGCACCTATGCTAGTTGATTACAGCTTTTATACCA	37.949	39.143	36.755	LG15:21812537-21812637	2.38e-46	187
15	Ajp-s20776	GCGTAGCAGGGCTGGTGTTAGGGTTGGGTGGTGTAGAGAGCATGGACCTGCTCATTGCCGTGGGGAAGCAGCGATTGGAGCTGGAGAGGTGTCGCC	37.949	39.143	-	LG15:20737333-20737428	1.34e-43	178
15	Ajp-s20172	TGCAGGAAGCTAAGCTATATAAATAGCTGCAATTCGCTGACCAAAGCGGTGAAATGATCTGGCCGAAACCCAGGAAGGGGAAGAGTCGCGGGTGTGCTGTA	37.949	39.143	-	LG15:22568580-22568680	2.38e-46	187
15	Ajp-s20025	TTGATAAATTAGAGACTCAGATCACATGGTTTACTCTGAGGGCTCAGAAGTAACCCCACACTGCGGCATAAGTCTGGCTCTGTGGGCAGTGTAACCC	37.949	39.143	-	LG15:20737529-20737625	3.77e-44	180
15	Ajp-s20344	TGCAGGTGTGCTATCAAGTTGCGGCCCAGCATTGGGTGGTGAGGAGTCTGACACCCATGCCGCGAGCCATGCCTCCTGCAGCCAGGCGTAACCCAATCTG	37.949	39.143	-	LG15:21560837-21560936	8.45e-46	185
15	Ajp-s20788	TGCCCGCAGCTGTGTCTTGCCGCACAGGTGGTAGAGCCTATCAGCCACAGTCCACATCCCCATCCCCCAGCATCACCTGCTCTGTCTGTCCATTGATTGCCCTGCA	37.949	39.143	-	LG15:22688962-22689067	4.22e-49	196
15	Ajp-s20997	AGGGAAAAAGGAGGGAAAAGAAGAAATAAAATGGGAGACTTGATACCACAACCAGCTAAGAAGGCAGTTCCTGTGCAAAATACACAGAGTGAAACCCTGCA	38.17	39.565	36.776	LG15:23087240-23087340	2.38e-46	187
15	Ajp-s20597	GGAAAAAGTCCCTGTGAAGTACAGTGTGGCCTCCTCTGTGTTAACAGTGCTAGATAAAAATAAAGACCGATGGATTGATTGAAAGATTGGAACGGTTT	38.582	39.565	37.6	LG15:23317971-23318068	1.06e-44	182
15	Ajp-s21186	AGTCCATTTACCATTTGTTTAACAGTGAAATATCACTCCAAAATAGAGAAGGGAAGTACCTCTCCATGGGGAACTCGATGACGGTGTGGAACTTCCCC	39.11	40.412	-	LG15:20227911-20228008	1.06e-44	182
15	Ajp-s20148	TGCAGGTGCCAGGAGGCAGATTGCGCACTGAAGGCAGCTCCGCTCTGGGGCTGAACCTGGAGCCCCATAACAGTGTGAAACCCACCATGTGTGTCAGATG	39.373	40.834	-	LG15:19868980-19869079	8.45e-46	185
15	Ajp-s20561	GGAAGCTGGAGCTAGTTTATCGCCCTTCCGAGATCTCTGTCCCTCTCTCCGTAAACGAGAGCTTTTATTGCGCAGTAGTACCATCGGGTCCCATTGCG	41.821	44.766	38.876	LG15:18304566-18304663	1.06e-44	182
15	Ajp-s20620	TGCAGGGCTGGTTGTAGGCATAGGCAACATAAGCAGTCACCTAGGCCTAGGGAAATCGCTATCTCTAGCACACTTTCCCATTACAGCCCTTTTAATACATA	41.821	-	38.876	LG15:16649077-16649177	2.38e-46	187
15	Ajp-s20710	TGCAGGTTTCTGTTGCTTCGGTTTCACAAGCGCCACTGGACAATAAGTCATAACACATGTTATTACAAAGACAGCGTAAAAAGACATTATGAAACGCTGTG	41.821	44.766	-	LG15:18658995-18659095	2.38e-46	187
15	Ajp-s20733	TTTGCTTTCTGCTTCAGGTACTATTTCTGTGTGCTTATACTAGGCTTCATGACACAAGGAATGAATTTTCTGAAATTTCAGCAATGAATGAGAATCCCTGCA	41.821	-	38.876	LG15:15324789-15324890	6.71e-47	189
15	Ajp-s20496	TTACAAAATTTTACACTTAAGGTATTTGGATTTGTGATCAAAAGATGAATATTTGACAAACGTACAGAATATCAGCTTTTATTCTGTGGTATTTACCTGCA	42.351	-	39.298	LG15:17847757-17847857	2.38e-46	187
15	Ajp-s20782	AGCTGACATGATTGCAAATTTCAAAGGCTGCGCAAAAAGCAAAGAGCAGCTGGAGATGGAAGTACTACCGAGGTATGCACGGCCTAAGTTAGAGCCC	42.882	46.043	39.72	LG15:17969725-17969821	3.77e-44	180
15	Ajp-s21075	CCTGAGCTGAGTACACGAAGGCTCTAAGTTCCAGACTTCAGACGCTCATTTCTATAACGCTTTGTGTCGTTTTCAGATCGATGGTCTTTTCATTCCCTGCA	43.528	-	39.72	LG15:19698616-19698716	2.38e-46	187
15	Ajp-s20427	GGGTTTAGCCCTCAATTTCAGAGGAACAGACAAACAAAGGCACATGTTTCAGCCAAGGGCTCTTCAATTGAAGAGGCGTGCACCTGTCAAATTCAACCTGCA	44.175	48.63	39.72	LG15:16615122-16615223	6.71e-47	189
15	Ajp-s21064	TGCAGGGAGCCCATTACCAGCCACTGTCTGGTCTATCTTACCTCTCCAGCTGGATCGAGCAGGGACAGGCAGTCTGCCCACACAAACGTCTGCTAATCAC	44.175	48.63	-	LG15:16644051-16644150	8.45e-46	185
15	Ajp-s20609	CCCCTGCTCTTGCTTTGCCCCACCTAGCCTCCACGGTTCTGCCTCCTCCCTTGGTCCTACTGCCCAATCCAAGGCCACCACACCGCCGTCCTTCACC	44.175	-	39.72	LG15:15698815-15698911	3.77e-44	180
15	Ajp-s21084	TGCAGGCACAGTGACGTGACATGGCCACTTTGGTGACAGGACAGGCTGCACGTTTTTGGTTAGAAAAGCAGTATGGGATAGACACGGTTAAGTTTTAGAATGA	45.748	51.661	-	LG15:15671918-15672020	1.89e-47	191
15	Ajp-s20264	TCATGGCATGTTATTCTTTGTGGGCTTTGACTTTTTCCTGTCTCATTACCCCTATTTGTTCTCCAGGTCCTCAGGGCCCCCCAGGCCCTCAAGGACCTGCA	49.747	59.369	-	LG15:14567298-14567398	2.38e-46	187
15	Ajp-s21254	GGGTCACGTCCACACACACTGCCCTGTCAGAGCAACTCTGCTCCCCAAATCAAATGTCACAACGACCTACACCTAGCCGTAATCTCACAGGCCACACTTG	49.747	59.369	-	LG15:14769054-14769153	8.45e-46	185
15	Ajp-s20514	TGCAGGCTGATAAACACTTGGTGGTGAACGTTAGCGTAACGGGAAATACATAGGGGTTCTATGCATAAAAATGTATCTTCTGAAATGCAGACACAATGTTT	49.966	59.791	40.142	LG15:14521900-14522000	2.38e-46	187
15	Ajp-s20737	GGATCTACTGCAGAGGTGTCACTCCGTAAGAAAAAAAAAACAACATTAAAAAAATATATATTATTACTCGCTTCACGTCTTATCAGAATAAAGCTTAGAGG	49.966	59.791	-	LG15:12718238-12718338	2.38e-46	187
15	Ajp-s21078	GGGACTGTTTGCGCAGAGCAGCTGTGCAGCTGTGCAGCTGCGCAGCTCAGAAAGGCATGCGTAGCTCGGCAGGGGAGGGGAGCTGGGGAGAAGAGATAGGGAGA	50.652	61.067	-	LG15:13602748-13602851	5.32e-48	193
15	Ajp-s21147	TGCAGGAGAAATGTGGTATCAATCCCACGATGCTTTCCTGACTCACCCCTGCCTTTCCACTTCTCTCCCCCCTACCCGTCTCCCCACAGTTCTGGACCTCCCAATTCTTTTGGA	50.864	-	40.266	LG15:12520241-12520354	1.66e-53	211
15	Ajp-s20837	TGCAGGATCACAATGAGCCCTCAAACCCCAGGCTGTGGTCTGTCTGCACAAACACATTCACACCTACATCCAGGAGCGACGCACTGGGAGATCAGACCACA	53.012	-	40.563	LG15:12520040-12520140	2.38e-46	187
15	Ajp-s20492	TGCAGGGTCGGGGGTTCGATTGCATATCACGGCTCAGTTTCAGCTGGAATCCCTTCTCTGTCCATTATCCTGTCTGAACAAAAAGTCAAATTGCAAAAAGG	53.012	65.461	40.563	LG15:12271462-12271562	2.38e-46	187
15	Ajp-s20358	TGTTATTTGGGATGTGTACCCCTCGCGCTGCGAGGGCTGGGAGCCATTGTTTCCCTGTCTTTGAGGAGACCGCTATCAGCCCGACCCCCCTGACCTCC	54.299	67.613	40.985	LG15:11434043-11434140	1.06e-44	182
15	Ajp-s20897	ATACATTTACAGTAACTGGCACCAGATGAGACACAGACACCCTGCTGACTGAATCCATCCCTCCCTGGGCCACCTCATAGCCAATTAAGTGCCACCCTGCA	54.299	-	40.985	LG15:9819985-9820085	2.38e-46	187
15	Ajp-s20567	GGGCCTGCACTTCACCGTGGACGGCGTGGACACCCACTACTTCGTCAAGTCGGGCCCCGCGGAGGCCGACCTGTCCCTGGTCGGCATGACGACGGGC	54.299	-	40.985	LG15:9778429-9778525	3.77e-44	180
15	Ajp-s20969	TACAGCGTGTAGGAATATATTCTACTGTGTTAGTCTGAAAATTTAGCTGCAAATTATCTGGGTATGCAATAATACCACTGAATTCAGTAAGATGGCCTGCA	54.598	68.035	-	LG15:9708973-9709073	2.38e-46	187
15	Ajp-s20562	GGACGGTGCACCTCCAGGAACAGGGCTGGTCGCCACCGCCGTAACACCTCCGCAGTGACACTCTAGCGTTTTTCGGTCTATGGTAAGTTTGCCGAAGG	57.211	71.727	42.695	LG15:8579318-8579415	1.06e-44	182
15	Ajp-s20303	GCAGATTAAGGAGGTTAAAAAAGCAGACGGCTCAGCTAGCAACCGCAGGTTCGATCACGCCCTCCTCCCAGAGAGTCCCCTTGATTTACCCGCGGCCTGCA	58.146	-	42.695	LG15:8942334-8942434	2.38e-46	187
15	Ajp-s21182	AGAAGGCGTTTCTCCCCCGTGTGGCTCTTTCTACGGGAGTTTGAGACGGCGAATGGACCAGCCAGACGGCAGAGTTTGGCTTTCGCGGGCGGGTCGCCCCCTGCA	59.081	75.467	42.695	LG15:7845733-7845837	1.5e-48	195
15	Ajp-s20299	TGCAGGACTGTCAGTCACAGTCTAAACTGGCATGATCCAGATATGATATCAGACTAAATTTTATGGAGAGAGCTATGTGGTTCTTTACACAATCATTGCCG	64.686	84.528	44.843	LG15:7008570-7008670	2.38e-46	187
15	Ajp-s21279	TGCAGGGGGAATGTACACATTCACCACGGCTGAGAAATAACAGTCTGTGGAGCCTGCTTATTGGAATCCTTTGTTTGGTTCCATTTTGTGGCAAGTGTTTGT	69.859	88.615	51.104	LG15:6461395-6461496	6.71e-47	189
15	Ajp-s20628	GGACGAGCCTGACTGGGTTTCACAGCGGGCGGAAACACGGGCGGCGGCTTCGCCGAGAGGCGGACGCGCTAGGCTAACTTTACGAGCGGGCTGACCTGCA	72.745	94.359	51.131	LG15:5160767-5160866	8.45e-46	185
15	Ajp-s21273	CCATTTTAATGAAGTACATCATGATATGGTGATTTTTACGACATCACTTTTTTAAACCGAGAAACAGATGCTCAGCACTAATGGTAAGATAAACGCC	73.02	94.84	-	LG15:5119203-5119299	3.77e-44	180
15	Ajp-s20361	GGGCTAACTCAGATCACACATTCGTTCACTTGGCTAAACTACCAAGTGCGTCAGATCCTTCGAGGCCAGCTTGACACTTGACGCTGAACTACCGAGT	76.041	100.132	51.951	LG15:4474475-4474571	3.77e-44	180
15	Ajp-s20491	GGAGACACAGGTGAAAAGGCTGTTTTACCTTCTTTGGCAGCCAGACGAGGAGACTGCTCCGTGTGAGATGGGGCGCTGTACGATAACGTTGAACTACCTGCA	76.673	101.06	-	LG15:4334932-4335033	6.71e-47	189
15	Ajp-s20384	TGCAGGACAGTTGGTTAGTCAACCACAAAGGATTTCCAGTTAACCTAGCTCACATACCCCTAGTCTTTGTGTGACTTTATGTGTCTATACGCTCTGTATAAAAGATAAGGTA	76.987	101.523	-	LG15:4207671-4207782	2.1e-52	207
15	Ajp-s20057	GGATTGATCTTCCTAATAACACGTTCCCTTGGTTTGGACCACATAGTTTAGGAGTGCACGAGCAGCACTGTCAGCAATTACGTCTCAGGGGCCAAATA	79.267	104.874	53.66	LG15:3542223-3542320	1.06e-44	182
15	Ajp-s20117	TACGAGTCAAATCCTCTGGTAACAGGGAACGCCAGTACCACTCGATGAGTCATCCATCACCCTCTCTCTCCTCCCAGCATGCACCTTGTCTTTCCCC	79.267	104.874	53.66	LG15:3898723-3898819	3.77e-44	180
15	Ajp-s20996	TTTTTCAAGCCGTGCTATAGCCTATCCAAGTGGGGAAAAATATAGTGGGTAAAATAAAATGAAAATACCAGTTTGACAGATTTTCGTTTTAATAACCTGCA	79.267	104.874	53.66	LG15:3629809-3629909	2.38e-46	187
15	Ajp-s20569	GGCCCTGGACTCTGTCAGCCAGTCCGTGGCCGAGTTCTTCTGCGAGGATCCCGCACTCTTCAGGCTGGAGGAGTGCTGCTCCATCTTCCACTCCTTC	79.486	104.874	54.097	LG15:3335990-3336086	3.77e-44	180
15	Ajp-s20105	CATAATTTCTTTCAACCATAGGCTGAGTCAGACAGCGCCCTCTGAGAATTCTTTAAAAGTAGCCCAAAAAAAACTGCAACCCGTGGATTGCGTTCCC	80.594	105.334	-	LG15:3077781-3077877	3.77e-44	180
15	Ajp-s20536	TGCAGGTAATAGCGGGATGGGCTGCTACCACGGGAAGCACAGCTTCGACCAGCTGAGCCACCTGCGCGGCTGCCTCATCAAGTCCCTGGGCATGGAGGGCG	89.955	109.219	70.692	LG15:1283366-1283466	2.38e-46	187
15	Ajp-s20606	GGTCCTGACACAGAGCTGACCTTGTGCCATGTAGCAGAGAGAGGAGCCTTCACTCTAAACCACAGCCTATCCCTGCTACAATAAAAGTGCTCCTAAGGT	91.846	109.225	74.467	LG15:915717-915815	3e-45	183
15	Ajp-s20107	ACAAGTGTCCCAGCACCTTATCAAAAGCTGGACTTCACACCACTCCCCCACGGGCCTTATCGCCACGGCGACCTCTGAACAGTGACATCATCACTCC	91.846	-	74.467	LG15:915616-915712	3.77e-44	180
15	Ajp-s21183	GCCCGAAACTGGCGCCCCGCCCGCATCGTGGGGCTGGACATCGACGGCGGCCTGGTGCACGCCGCGCGGCAGAACGTGCGCCACTACCTGTCCGACCTGCA	92.701	109.225	76.177	LG15:568389-568489	2.38e-46	187
15	Ajp-s21224	TGCAGGGTCGTAGTAATGAGAGACACACATGCCGCGCGCAAATGGACAGTTGTCAAAAGAAAGGTTAGCCCCTCTCCCAGGACCTCATTAGCGTAATGGCTG	92.807	109.225	-	LG15:1677228-1677329	6.71e-47	189
15	Ajp-s20972	AGTTCTCCACCAGGCAGTCCCCGTTCTCGTTCAGCATGCTGCCCAGCTCCTCCAGGGACGGGATGGTGTAGTACCCCACTCTGCACAGGACGATGCC	92.807	109.225	-	LG15:1641589-1641685	3.77e-44	180
15	Ajp-s21289	TGCAGGCACTGAATTATTGGCCACATATACAGTACTTTGCTGACTGTGGCGGTGTGAACAGACAGAATGGGGAAATGAAAGGAGCATTTGTGTTTTTTAGCT	92.807	109.225	-	LG15:2226592-2226693	6.71e-47	189
15	Ajp-s20151	ACACAACCCTTTCCGACTGGTCCCAACCAGCACCCTCCCTCTCTGATTGGTCGCAGCAGGCACCCTCCCTCTCCGATTGAATGCAGTCATCATTCCCCTGCA	92.912	109.225	76.599	LG15:3231-3332	6.71e-47	189
15	Ajp-s21096	TCATTAGAAAGTTGCTGTGGTATTAGCTGGTTAATGTACAGTGAGTGAGTCCGTTTTATGCCACACAATATTCCCTTCTCTCTCTCTCTCTCTCTCTGCTCACCTGCA	92.912	-	76.599	LG15:1-108	3.34e-50	200
16	Ajp-s20155	TTCGCCAGTGCCATGCGTCACCACTAACGTCTGACCACTGCACCTTGACTGCAAAAACAGGGCACAAAGTGTTTCACATCCAAAAAAATGATTACCC	0	0	0	LG16:310311-310407	3.77e-44	180
16	Ajp-s20162	TGCAGGGCATTCTGGGATGCAGTGACAGAAAACATCATTAGGTAAAATAAACTGTAAGTATATTTTTATTTAACAATTTAATTTATTTAAAAAGCAACCAACA	0	0	0	LG16:367834-367936	1.89e-47	191
16	Ajp-s21284	TGCAGGTGTTGTTGGTGGAGTCCTCGGGGCAGTGGTGGTAGCAGTGGCACCAGAGCAGGCGCTGAGGAGAGACAGAGGCTGTGCCGCCACTCTCATCCTTGCT	9.01	-	18.02	LG16:777310-777412	1.89e-47	191
16	Ajp-s21148	GGTGCCTGTCTGTAGGGGGCGATCTACTGACAGCAGGGCCAAGATTGTTTTAAAGCTGACGAGCTGGAGTGGCGTCAGTTTCTCTGAAGTCGCTGTG	9.881	0	19.763	LG16:862568-862664	3.77e-44	180
16	Ajp-s20761	AACGAGAGTGGAGGTGGCGGTATTCGAGGAGTCGATGGCAAAAATAGGTCGTCTGGCTCTTTAAGTCCCAGAATGGGAAATTGGAGAAAGGGACACCTGCA	13.261	0.422	26.102	LG16:1755465-1755565	2.38e-46	187
16	Ajp-s21256	CGGACATCGATGAGAAATGCACAATATGCCTGTCGATGCTGGAGGACGGAGAGGATGTGAGGTAATTCATCAGCAGGCCAGACACGTGTGTGTGACCTGCA	18.835	-	36.859	LG16:2915934-2916034	2.38e-46	187
16	Ajp-s20280	TGCAGGTCCAGTGCCTCGTCCGTGAAGGTCACGTGGAGAGGCCGCTCTTTCGGGAACGAGAGAAACTGGCTCATGTTCGAGAAGCTGATGCTGGCGCTCG	19.275	0.844	-	LG16:2997182-2997281	8.45e-46	185
16	Ajp-s20257	TGCAGGTCAAAGCCAGACCCAGAATATCAGTACGCTGGGGGGCGGAGGGAGAGAGAGATAGAGATAGACCTCGGGCGTGTGCTCTAGGCAGGGATAAATGGCTG	19.275	0.844	-	LG16:3479685-3479788	5.32e-48	193
16	Ajp-s20747	GGAGAGGAGAGGGGAGGAGCCATCAGGCCCAGCAGCCACGCCCACTTTCCCCAGCAAGACGCTGCGCAGTCACCCATAACCAAGGTCCACATCGGGACT	19.275	0.844	37.706	LG16:3309073-3309171	3e-45	183
16	Ajp-s20614	TGCAGGGAATGCTGCATTACAAACTTCCAGAACCGCCACTTCTGACCCAGTGCTTACTTTCCACTTTCGGGATACAATGCGACGACACCTTCAGGGCCTCC	29.04	13.154	44.926	LG16:6450291-6450391	2.38e-46	187
16	Ajp-s20921	TGCAGGACGCTGCCTGTCCATTAGCAGTGTGGGGAGCATCAGAACGTGCCACGCACCTGGGAACCGTTATGCTTTTACGGAAGGCCAGTGTGAAGTTTGGAGCT	29.474	14.023	-	LG16:6741418-6741521	5.32e-48	193
16	Ajp-s20644	ACTGTGGTCAGGGGCTCGGAGTGCGAGATCACAGAAGTGAAACCAGCCTCGTCTTTGCTCAGGGCGAGGTCCCGTCACCTCACTCATATTCTGTCCCTGCA	30.962	16.998	44.926	LG16:7933134-7933234	2.38e-46	187
16	Ajp-s20801	CTGTTTCAGCAGTACTGCGTTTAGGAATGGTAATCCTTTCTGGCCAGAGAGCTTTGTGAAGAGGCTTCTGCCTCGCTAAATCTTATGATGTAATCTCCTGCA	30.962	-	44.926	LG16:5764707-5764808	6.71e-47	189
16	Ajp-s21070	ATGTTAGGGGGGGAAATGCGGGCTCATCCAACTTAAAAACTAGTTTTCCAATAAGTGAAGAATCCTGTTTATGCGTCTGCAAACTGTGGACAGGAATACC	33.081	20.992	-	LG16:9011830-9011929	8.45e-46	185
16	Ajp-s21278	TGCAGGATGTGGACTTCGGGACTGGCCCTGACACTCTCGTTTAACTTCGATTTCCCCGAAACCCGCTTACAGGTCGGGTCGGGTCGCAGCGTGGCACGCAT	37.432	29.192	-	LG16:10492399-10492499	2.38e-46	187
16	Ajp-s20610	TTAATTTTTTCATAAATTTCGAAAGCCTATAATCAGTGCTATTCACGTACGCGGCTGTCATTTGTGCACAGATACAACAGATGAGGAATTTTTAGCCTGCA	37.432	29.192	-	LG16:9941809-9941909	2.38e-46	187
16	Ajp-s20253	AGAGTGCATAGGCCCAGGCTCCTAGACTCGAACCTGCATCTAGACTCAACAAGACACTGCAAAGTGCTTCTCCTGCCTCTGGGACAGGGGTTGCACCTGCA	40.502	34.976	-	LG16:11537049-11537149	2.38e-46	187
16	Ajp-s21164	GGCAGTGTCACAGACATCTGATTGGTCAATTCTGGGTGACTTAAAACCAATGGGTCTGTGAAGGGTTGAAACTCTTTTGTGGTGAGTTCCTTTTCTG	42.011	-	46.203	LG16:11715505-11715601	3.77e-44	180
16	Ajp-s20762	CCTTGAGCCATCCCGAGAGGCTGAAACTCCAATGCAACTAAATTTGTGGAGGCTTCCCTTGTGAGATAGACTAGATTCTCAAAAAACCAATAAACC	45.663	-	46.625	LG16:13181798-13181893	1.34e-43	178
16	Ajp-s20432	GGGAGATGCGGGACCAGCTGGTCCAGCTGGCCGAAGAGGCCCACAGGTATGAGCTGCCTGTGCATGATTGGCTGTATTTGGTCTGCTTTTTGTCATT	45.663	44.702	46.625	LG16:16075998-16076094	3.77e-44	180
16	Ajp-s20334	ACTGACACCTGGAATTTGCTCATCAGGGGATTTGATCCTGGGGGCCGCTGGTGCTGGGCTAGCCTGGCACTCTCATGGCTTGGCCCACAAAGAAGCCTGCA	45.663	-	46.625	LG16:16331316-16331416	2.38e-46	187
16	Ajp-s20676	TGCAGGTGAGCACATCAGTGTGTATCGGTTTGCACAGCAAATTTAAAATTAAGGGTGCAATATACAGGGGGGCAGTGTGTCATAGGATGCAGCACCTCATT	49.529	52.434	46.625	LG16:18781842-18781942	2.38e-46	187
16	Ajp-s20968	TGCAGGTGAGTGCGAGCCAGTCCTACTTGCCGTATTCAAAATGTCAGCTGGATTTATCTACCCACAGGCGCAAACACAAAGCACCTGTCTTTTGTGTCTC	51.464	55.027	47.901	LG16:19058112-19058211	8.45e-46	185
16	Ajp-s20044	GGAGGAGCAGGGTGGACTCCACGTCGGCAGCGCTGATGGCGGTCGGCTCCTTCTCCTGGGGCTTGTCGTCCTCGGGGGTGTCGTCCTCGCCCCCGAG	52.102	55.027	-	LG16:19790970-19791066	3.77e-44	180
16	Ajp-s20500	TCAAGAGTGGTAACCCAACAGCAAAGACTATCATCATCATCATCATCATCATCAAAATCTTCTTTCATAGCACATAGTAGAACTGAAAACCACTTAGAGATTTCC	52.102	55.027	49.178	LG16:20007093-20007197	1.5e-48	195
16	Ajp-s20311	TGCAGGTGACTGACTGTCAAGGACGTAATGTGTGAGATGTTTCCTTTGAGCATTTTGAATCCTTCTTTTTCCCTGTACAACTATTTCTGCGGTGACTGGCAG	52.102	55.027	-	LG16:19738811-19738912	6.71e-47	189
16	Ajp-s21020	TGCAGGTGGTGCTTTTGGCCTGCCCCACTCTTTTCATAATTAAATTGTTCTTAAGTATGGTTCAGACCTTAAGGCAGCTTCCTTGGTTTAAAAAAACAGACA	52.102	55.027	49.178	LG16:19586667-19586768	6.71e-47	189
16	Ajp-s21150	GGAAGAGCGCAGGGGAGCACAGGTTAAGGGACCGCCGCGCTGCTCTGCTTCGAGGCGTCTGGTGTGGCGGCCGCCCAAGGAGAAGGACAACTACTAC	52.102	55.027	-	LG16:19028622-19028718	3.77e-44	180
16	Ajp-s20813	CTGAACCTTCTCGGGGCTCCGTCTCGTAGATGGACACCTTGGTCCCGTCCAGCACCACGTACTTCCTCTCCCAGCCCTGCCCTCGCTTCCCATTCCTGCA	54.304	58.74	-	LG16:20267292-20267391	8.45e-46	185
16	Ajp-s20888	ATGATCAAAACTATTGTAATATGTGCAGTACTCGGTGGGACTCGTCTGGATTCCTGCAGCGATATGTCTTTGCCCTGCTCAGCTGCAGTTTACAGCCTGCA	56.177	-	50.457	LG16:22543294-22543394	2.38e-46	187
16	Ajp-s21119	GATGGCAGGTCGTTGGTTGGACCACTTGTGTCCAGCTTCCTGTCTGTCCCCACATTCGGGCATAGACAGCTCCACATACACAGTGCCTGCATGGAGCCTGCA	56.775	62.906	-	LG16:21879136-21879237	6.71e-47	189
16	Ajp-s21177	TGCAGGAAGAAGCTTGATCCTTTCTTTACATTTCCCAAGCTGTTATTCAGTAATTCTCATTGAAACGGTAGGGGTGAGCTGCCATTAGTGTTATCTAGTTT	57.532	64.183	-	LG16:22020981-22021081	2.38e-46	187
16	Ajp-s21227	TGCAGGGGTGGCGTACAAGGCCAGCAGCTCTTAGGATGTAACTGAGAGTGGTCACAAAGAGAGACATTAGCAGTGCCCTGCCCATAGCATCGATAGTAACC	57.532	64.183	-	LG16:22727955-22728055	2.38e-46	187
16	Ajp-s20634	GTGTTCAGGCGCCGTGCTTTAATCCAAACCCTCTTCCTCCTGTGGTGCCCAGCTCTATTAGAATGTGGGAGTGCGGCGGTTTTAACCTGGGCCATGCCTGCA	58.884	66.463	51.306	LG16:22891862-22891963	6.71e-47	189
16	Ajp-s20219	CTCCCAGTACTGTAAAACAGAATGATAAAGGGGCAAAGATTACTTAGGTTTCCATGTAGTTTATATAGGGCCACCATTTTGTCTCTACCATGTGACCTGCA	61.714	72.09	51.34	LG16:23745153-23745253	2.38e-46	187
16	Ajp-s20958	TGCAGGTACTCCAGTTTCGTCTCACAGTCCCACAGGCATGCTAGTTAGGCTAATTGCGGAGTCTAAATTGCCTGTAGGTGAATGGTGTGGGTGCCCTGTGA	62.327	-	52.153	LG16:24114893-24114993	2.38e-46	187
16	Ajp-s20994	GAAAAGGAGGAGAGGAAGAAAAAAAAAAAATATATATAGTCGAGCGGGGCTCCCTGACAGTTTGTCTGTTACAAGTTGTCAGATAATTACACCTCAGCCC	62.387	72.541	-	LG16:24923166-24923265	8.45e-46	185
16	Ajp-s20535	CATTAGTTATAGAATGATGCTCCTTTTGCGGCTTCACGAGGCTGCAGGTGCAAAACTGACCAGTAGGGGGCAGTTGTTGAGCACCATGACCACTTTTCC	71.607	-	64.48	LG16:25877528-25877626	3e-45	183
16	Ajp-s20483	TGCAGGCAGCTCTGGAGAAGGAGAAGGTTAAAGTCAAGGATCTCAAAGAGCAGGTAAAAACTGTTCACTTTTCCTCATCACCTTTATTTGTGTGGTAGGGA	74.618	80.759	68.478	LG16:26501035-26501135	2.38e-46	187
16	Ajp-s21118	GGTCCCCACCAACTGGGAAATCATATGTACTCCCTGAATAAATAAAGGCTCTTCAATCATTTAAAACCTGACGCCGTGTAAAATGCTTCATCAATGG	82.497	92.04	-	LG16:28446583-28446679	3.77e-44	180
16	Ajp-s20413	GGTCCTGCTTCAGCTGCTCCGCCTCCTTCGCCCTGGGCAAGGAGAACACAGCGTGACATCATCGGTCGGTGGGAGGGGCCTCACCTCACCAGGGTGC	82.497	92.04	72.956	LG16:28055745-28055841	3.77e-44	180
16	Ajp-s20926	ACTCCTTCACTCCTTGTCAGAATAAGGAATTTGTAAAGTTTATTTGTCGAGTTTCTGTCCGCTGTCTCGTGCGCACAGCCGAGCTAGCTGAGGTACGCTCGTAGCC	85.938	92.04	79.837	LG16:28963524-28963629	4.22e-49	196
16	Ajp-s20486	TGCAGGGGGCAGAGTAGCACGCCGCTGTCACTCAATCAGACAACAAGCAAACAGCAAGCAAGAAACACGCACGATGCCGATATCCCATATACAGAGCCACC	87.787	92.887	82.688	LG16:30004593-30004693	2.38e-46	187
16	Ajp-s20230	ACGATGTCTCTAACAAAACTACCCCCATGACTCTTCTTTCCAGTTTGGACTGTTGCACCCTCTTTTTTAATATTTGAACCTCAATATTCCAAAAGCC	87.787	92.887	-	LG16:29574750-29574846	3.77e-44	180
16	Ajp-s20104	GGGTCCTCTTCAGCTTCATGCGCCTGTTCTGGAACCAGTTCCGAATCTGAGGGGCAGGAAGAAATTACCATTACTGCGTGTGCTACATTACATTGCA	89.939	92.887	-	LG16:16795846-16795942	3.77e-44	180
16	Ajp-s20522	GACTTCACACATTCACAAAAACCCCTCTACGGCAGGGTGAAACACTGCCCAGAGGAAGAGGTGCCCCGATTCAGGGACAAAGCGTACACTGTGGCCCTGCA	92.092	92.887	91.298	LG16:30573965-30574065	2.38e-46	187
16	Ajp-s20462	GCCTGTGGTCAATACTGTTGACTCAATAGCACAGTAGCTTTTCCCCAAACTCAAATAGCCACCACCATTACAACTGAGTCCGACATCCCAAATCTCCTGCA	92.092	-	91.298	LG16:30557032-30557132	2.38e-46	187
16	Ajp-s20702	GGAGCAGCTGCAGCAGTGGGTGCAGTCCGTGCAGGCGCAGGTGGATGAGATCACAGCCCAGTCACCTCCCGCGCAGACTGATGAGGTCACCGCTCA	92.092	92.887	-	LG16:30456922-30457017	1.34e-43	178
16	Ajp-s21294	GGGCCCCCAGCTGTGAATAAAGCCAGCACTCAGTCAACATTCAGCATCAGAGTCTCATCTCGCAGAACAGATTTCTCAACATTCCTGCCCTCGACAG	92.092	92.887	91.298	LG16:30544843-30544939	3.77e-44	180
16	Ajp-s20533	GGAACTTTGTGCTCTCCACGGCCAGTGCCGCTGTGGTCCACGTGAACACGGCGGTGGAGGAGCTGCAGCGGGTGCTGAAGGAGCAGTCGCTGGCTC	92.092	92.887	-	LG16:30467536-30467631	1.34e-43	178
16	Ajp-s20332	TGCAGGGGGCGTAGGTCCCACGCAAGACCACACCCACACCCACATGACAAAGAAGCAGGACAACAGCGCTTGTTCGCACGGGAGGCCAACAGGAGGCGATT	92.092	92.887	91.298	LG16:30166403-30166503	2.38e-46	187
16	Ajp-s20379	TGCAGGACTGTGGATCTCCAGGAGGAACAGGTTTGGTTACGATTGTTATAAAGCAACATTGGTATCTTCTCAACAGCGTGAGGTCACAAACAGAGAGTGAAG	92.092	92.887	-	LG16:30995914-30996015	6.71e-47	189
16	Ajp-s21093	GGGAGAGTTATACTAGGAGTGTTACTAAGCAACAGTCCCAACTGTCATAAAATAAAGCTCAATTTTGGGCATTTTTCAGCACAGTTGCCAGTGCTTCC	92.092	92.887	91.298	LG16:30213322-30213419	1.06e-44	182
16	Ajp-s20924	CAGCATGCTCTCTGCTCGCCCAGGTCTGACGGAGAGCTGCAGAAGCTGTGCGTCCCAGAGCCTGAGGTTCCTGGCGGAGCTGAAGGCCAAGAGCACCCTGCA	92.092	92.887	91.298	LG16:30672558-30672659	6.71e-47	189
16	Ajp-s20352	ACCTCGAATGTATTCGTTTAGTAAGCGGCTTTCTTTTAAAGGCCAGACGCCGTCTCTCTGGCGGACCTTCCGATTTCGGTTCAGCTCGGCTCCCTCCCTGCA	92.092	-	91.298	LG16:30577356-30577457	6.71e-47	189
16	Ajp-s20927	GCTGCACCCGCTGTGCGTCGATAGTGCTGGGTTATTAATGCAAGGCCTCGCACCACCACGCCGAGAGCCTTTGATGTGCTCTGGCCCACAGTATACCTGCA	92.092	-	91.298	LG16:30980340-30980440	2.38e-46	187
16	Ajp-s21198	TGCAGGTTTGATTTGGGGTGAAATGAAGGCAATGGTGTCCCCCTCTCTCCCCCCGCAGACCCTGGTGAGGTACATCCTGAAGCAGAACCTGCCCTCTTCCCT	92.092	-	91.298	LG16:30603496-30603597	6.71e-47	189
17	Ajp-s20351	TGCAGGGTGACACACAAGTAGCCAGCGCTGACCTGAACCTTGACCTGTCCCCCCAGTGTTTGCCATCGTGGCTTTTTTAACTGCACCCACTTCCCCTGCCC	0	-	0	LG17:11035905-11036005	2.38e-46	187
17	Ajp-s20918	TGCAGGATGATTTAGTCAAAATACAGGGCTTGACAGAAACTCTGTAGCCTACAGTTCCCCCCAGCTGCCTCTAGAGGGAGCTTTGTAGGTGCAGATGAGAGAA	0	-	0	LG17:11034797-11034899	1.89e-47	191
17	Ajp-s21286	TGCAGGGCGGCGCTCTCTGCGCCATGCTGGACTTCTTCCAGGCGCTGGTCTCCACGGGGACGGCGGGGCTGGGGTACATGGACCTGCTGCGCATGCTGACG	0.422	-	0.422	LG17:11127374-11127474	2.38e-46	187
17	Ajp-s20862	TGCAGGCTGGTCTGAGCTATGAGCTTCACTCGCTTCGCTGTGCGGATGCAGGCTCTGTTTCACTGAAACGCACACATCGCCCAGACGCCTGTTGCTCAGT	2.568	-	2.568	LG17:10558778-10558877	8.45e-46	185
17	Ajp-s20137	TGCAGGTATCATCGACAGCACTGTTCTAGAACAGAGGCAGGTTGTCGCGGTGACAGGAGACGGCACCAACGACGGCCCAGCCCTGAAGAAAGCGGACGTTG	2.568	-	2.568	LG17:10451356-10451456	2.38e-46	187
17	Ajp-s20410	GGCGTCGTTCCTCGGTATTCCAAAAAAACGCTGGACTGGGCTCCACTCTGGTGACTGTGAAGGCTGTGACATGCGGATAAGGGTCAGGGTCATTATCA	9.788	0	9.788	LG17:9477173-9477270	1.06e-44	182
17	Ajp-s20904	GGGGGCGACGGAGAGCACAGGGAATACAGTCTGATGTGAGCTCACAGGTGGTTACAAGCGAAACTGATATTTCAAAAATAGGAAAAAAATAGATTTT	9.788	0	9.788	LG17:9264327-9264423	3.77e-44	180
17	Ajp-s21239	CTTGATGTTCCGCAGCCCCTGTCCTGGTTTGACTTACACCGAATGCAGTTGTGCTGCGGTTCTCTACAGGTGCCCAAACGCTGTAGAGCTGCCGTCC	9.788	0	-	LG17:5984123-5984219	3.77e-44	180
17	Ajp-s20059	GATACCCATGCGGTGTGATGCGCACAGTGCTCCAGTAACCGTCCCTCTGGGATTTGAAGGGGTGTTGTTCTCGGTCTGTACATGTGATGTTTCCGCCCTGCA	14.898	0	20.009	LG17:9230951-9231052	6.71e-47	189
17	Ajp-s20216	CGCTCGGTCTCCATGGAGATTTTATCCACATGTCCGATTCATAAAGGCTAAAGTGTTTCAGTTCTAAACTGATTTGAACAAAGAGAAAGAAGTACCC	15.004	0	-	LG17:10298991-10299087	3.77e-44	180
17	Ajp-s21080	TCCACCCCTAACAAAGCACACCAACGGGTGTCATGTTGAGCTGCTAATTATTAGCAGGGATGGATTTAGGTGCTGAATTAGGGTTGAAATGAAAGCC	15.004	0	-	LG17:9370848-9370944	3.77e-44	180
17	Ajp-s20464	GGAGGAGAACCTGGAGGCGAAGATCAGGGGGAAAGGTGAGGTCACCCACAGCCCAGCGCAGCTCTGCGAGGGCGCAAGGCGAACAGGTGACGCCACACACCTGCA	15.109	0	20.43	LG17:6475238-6475342	1.5e-48	195
17	Ajp-s20200	TGCAGGGAAAAGGGTAGGATTAACCACCCTGCCTCTCCTAAATGAGTCGTCTGCATGACTGTCCCATGTGGACGGGTGTTTGACACGCCCTCTCTTGCTCA	15.109	0	20.43	LG17:7155547-7155647	2.38e-46	187
17	Ajp-s20734	GGCCTCTGGTCATGTGCAGACTGTCTGCCTTACGCCACCATCAGGTGACTACAGAGCGGGTGTTACCAGCCTCGTTTATGTGTGTGGTGCATGTGGT	15.109	-	20.43	LG17:6957990-6958086	3.77e-44	180
17	Ajp-s20868	TGCAGGCTTATAGCAAGGATGTTGATCGCAAACAAATAACACACCTTTAAGACTTGAAACTCTATTTACAGACGCCCGTATAAACACTGAAACAAACTTGTCT	15.109	-	20.43	LG17:8750354-8750456	1.89e-47	191
17	Ajp-s20625	TGCAGGAAGCTGTGAAGGGTAATCAGGGGCCACAGGAATAAAAAGTCCTCTGCCGCTTGAACCGCGGTTCTTTGTGTGTATTTGAGGGGAGTAATGACAAAC	19.936	0	30.085	LG17:6193303-6193404	6.71e-47	189
17	Ajp-s20930	GAATGCCTGTTGAGCACCTTTAATTTTTTTTTCCCGCCACCTGCTTAAGATCTAATTTGCAGCCGTGATGGGAACATAAAAGCCATAAACACAGAACC	21.229	1.71	30.96	LG17:5538844-5538941	1.06e-44	182
17	Ajp-s20431	TTCATAAAACTCATTAAAATCTAATGTGCAAAAAGTAAAAGGCGCTGGAAAAAAACAGAATAGATGTAAGTCTGGGTGGGAATAAAAATACAACAGACC	21.663	2.132	31.407	LG17:3961752-3961850	3e-45	183
17	Ajp-s20572	GTGTGAGTGTTTTATTTAAATGAGAAATGTAATAACTCAATGCTGAAGCATTCTTGAACATTCGCAGTGCGACAGTTAAAAAATAAATAAATCAAAATCCTGCA	21.663	-	31.407	LG17:4033114-4033217	5.32e-48	193
17	Ajp-s20078	TGCAGGGGGCAGCACACTCGTCAGTTAGTGCACAAGCAGCAGACAGGCTGTGCTAGCTGCGTGTTAGCATGTTAGCTGTCAGCATGTTAGCATGCTACAGC	21.663	2.132	-	LG17:4335043-4335143	2.38e-46	187
17	Ajp-s20894	CCCATAGTCTCATCAAAGAGCATGTCTATCTTTCGGTTCAGAATGTGAACAAGTGGTATGACTTGACCTAGCGTGGCGGTCCGATTGCTCATCTCCC	22.521	2.553	-	LG17:3828074-3828170	3.77e-44	180
17	Ajp-s20915	CTCTAATTTGTCTTGCCACTCTGCCCGTTTAGGATCTCTTTACTCTGTACTTATTTAATTGGCGCTTCCTTTTTGAAGAGGTAATGAATATCGACCTGCA	23.202	-	33.727	LG17:3860673-3860772	8.45e-46	185
17	Ajp-s21237	CCCATATGTAGGTGTCATCTGTTAACAGAATATTAAGGAGTCTTCAGCAGGATCTGGGCCCTTTTGAAATGGAAAACTGTGTAGCTCATCCAGGACCTGCA	25.998	4.263	37.944	LG17:3827873-3827973	2.38e-46	187
17	Ajp-s21104	ACACCACAAACACTGCCTTAAAGCACAGCACTGGCACAACACACAAAACTGAACTTTCAACAAGACCCTCAAATAACACCACTCCTCAACACCACATCC	43.334	-	50.816	LG17:8063171-8063269	3e-45	183
17	Ajp-s20443	GGTTGATTATAAGGTGTTAGCCAGAAATGAATGCCAACGCAATTAATGACTGTGGCATTCAGTGAAATGCTTTCAGATTAGTGGAGGGCTGCAGTGCCTGCA	43.902	26.778	51.238	LG17:3740139-3740240	6.71e-47	189
17	Ajp-s21136	TGCAGGCCAGGAGCCCATGGCGGGGGGGGCGGGGTCAGTTAGAGGGGGCAGGGCATCTGGTGGAGCGCTCACCTGTCCATGAAGCCGAAGGGCCCGTAGTC	43.902	-	51.238	LG17:3636863-3636963	2.38e-46	187
17	Ajp-s20166	AACACGACAATAAGGTTTAAATGATGTGCCATCATGATTTACGTAAAGAACTAAGTCATGACAGGAAAGTATGGTTCCAGTATACCCCTTATGAATCC	52.363	37.441	57.497	LG17:280516-280613	1.06e-44	182
17	Ajp-s20324	GGGAATCCCTGTAGATCTAGATCTAGATCATAGTACGTAATAGTACATTCCAGGATTTTTGGAAGATATAAATTTGAAGAACATCCAACTCCCTCTGTATTCGTCTGAAGGA	52.363	37.441	57.497	LG17:280618-280729	2.1e-52	207
17	Ajp-s20549	TGCAGGGAGTAGTGCTGTTTAGTTTGAGGTTTAAATGAGATCAGTAGTTTTAAATTGTGTATGTTAAATGTGTTGAGATGTTGTCTGTGAAATATAATTGTAG	53.21	-	58.344	LG17:194059-194161	1.89e-47	191
17	Ajp-s20800	AGACAGATCGCATCATCTGATACGACTGTTAGTAGTCTGTCTTAGCGCTACAAAACAAAACCAGTGATAGCTAACAGAGTCACATGCCCCAATCCCTGCA	62.676	47.755	-	LG17:1-100	8.45e-46	185
18	Ajp-s21034	GGTAATTGCAGGGCTGTAATTAATGGGAAATGCGATGCGTACGGTGGATGTATTACTGGAGGAAGAAGAAGCTCACTGTGGCTGGATCCAGTCTGAG	0	-	0	LG18:1679104-1679200	3.77e-44	180
18	Ajp-s20539	GGCTGTCGATCTTCTTCTCCAGCTGAACGCGGTTCATGGCGGCTTCGTCCACATCCTTCAGCGGTGGGAGAGGAGAGAGGTATTCAAAAAGGGAACAA	1.378	0	1.378	LG18:222420-222517	1.06e-44	182
18	Ajp-s20073	GGCGACGTGACGGGCCAGCAGCTAGGAAATGGTGTTAAAGGTTCCTAAATCAACTCTGGAAAAGTACACTTTACTCTGAGTGTACGTGTGTTCTGTTTT	1.378	0	1.378	LG18:1721479-1721577	3e-45	183
18	Ajp-s20831	ACACGGGATACTAGGAGACAGGAATGTCAAAGATCGCATGTTAAAGATGACTCATCTCTCAGAGCAGAAGGCGGTGGAAATGATATCATAAGTCCCCTGCA	1.378	0	-	LG18:1435706-1435806	2.38e-46	187
18	Ajp-s21073	GGAGGGAAGGACTTGTGATAATCCATCATTACAGCCAATACGGCGCCTGAACAAATTTACTGAACAGGAGTACCTGCATTAGTAAAAATGAGGGGCTG	1.589	-	1.8	LG18:2224067-2224164	1.06e-44	182
18	Ajp-s20892	TGCAGGTGGCTCTCCTAGACCAGGGCTGTGGACCCCTGTCCTAAATTGGCCCCTTTTATCTTTCGTCTGTTCACGATTGTATTTATGTGTATTTATTTTGT	1.8	0	-	LG18:1967363-1967463	2.38e-46	187
18	Ajp-s21082	TGCAGGACGGAAGATCTCCAGGAACTGGGCTGGTTACCACCGATCGAGCTAAAGAAGGGAAGCATGTTAAGTTTCAGAAATGCAGCCACATCCACAGCTGT	1.8	0	2.222	LG18:2067786-2067886	2.38e-46	187
18	Ajp-s20414	TGCAGGTAGGCATGGAAACAGCAGGCGCACACAGCCAGGCAGAGGCTGTCACATCAGGGTTGGCAAAACAGTGCAAAACAGGAAAAGGTTCCAGATTGCT	1.8	0	-	LG18:1499916-1500015	8.45e-46	185
18	Ajp-s20419	ATGGCTTGACTGTTTTGCAAAGGGAATTCTGCCATGCATATATTTTGTGGTAATCTCACTGTGGAGGTTTGAATCATTCTCAGCTCTGTCTGACAGCCTGCA	1.8	0	2.222	LG18:2044671-2044772	6.71e-47	189
18	Ajp-s20893	GGGCTATGAACACACTGTATAAAAAAATGTCTCATTATAAATGTAAATGTATAATCACAGCTATTATGAAACTTCTGATCAATCACTCAATTATAAA	8.242	12.867	2.239	LG18:2426999-2427095	3.77e-44	180
18	Ajp-s20505	GAGCCTGTGTCTCAATGTGAAATGTATTTATGAACGTGTACTCTACAAGTTAACTGCCATATTCGGCTAGCTGAGTCAGGGTAACTTTCTGACACAAAAACCTGCA	8.741	13.714	-	LG18:2625553-2625658	4.22e-49	196
18	Ajp-s21190	TGCAGGGCTGCCCTCCTCCCCGACAGCCTGCTGCCTTCCCAGCAGCCCCTGCTCTCTTAAAGGGCCAGCTGCGTGGAAAACTCTACCACGGAGGCTCAGGG	8.989	14.136	-	LG18:3083304-3083404	2.38e-46	187
18	Ajp-s20110	AGGCAGGTCTTCACCTCCTCCGAGCTCAGGCCCTGCAGTGCGGCCTGGCACTGCCTGATGCTGGTGACTGAGTGAACGCTGCCTCCCAGCTCCACCTGCA	10.997	-	3.069	LG18:3447196-3447295	8.45e-46	185
18	Ajp-s20198	CGCTCTGGATAAGAGCTTGTGCTAAAAGCCTGTAATGTAAAACGCCTGTAATGTAATGAATGCCGAAGCTGAGGAGTGTGTTGATTTTGGTCGCCCCC	15.234	-	4.346	LG18:5519087-5519184	1.06e-44	182
18	Ajp-s21165	ACGCGCGCCCGATGCCTCGGAGGCACGAGCAAGGGGCAGCCACGGCGTGAAAAGGAAAGCTCCTTCTGGGCCAGTGGAGACAACTGTGAGGACAAGACTGCA	19.47	31.94	5.622	LG18:5649327-5649428	6.71e-47	189
18	Ajp-s20484	TGCAGGCCACATTGTGGAGACAAACTGGTGGCCCTAGCTATAGGCTACTGATGGGGGGGAAAATGTAGGCAGATGAATTGAAGATGTTAAAACAAGGGAAAG	19.47	-	5.622	LG18:5884373-5884474	6.71e-47	189
18	Ajp-s20389	TCTTTGGTTCGGTTTCTGTCCATCTGCCAAGCAGATGAAACACGGGGAGCCCGAATCTTGGGGGGTCGCTGAACCTTCCAAATCGACTACCTGATACC	22.432	37.017	6.47	LG18:7257576-7257673	1.06e-44	182
18	Ajp-s20901	GGCAAAGTGGGCGTAGTCCTCGCTGTACTACTGAGAAAGCCAGGCAACTCCTCGTAGAGTTGGCGAAGAAAGAACCATAACCATCAAATAGAGCCTCTGGGCAA	22.432	37.017	-	LG18:7257468-7257571	5.32e-48	193
18	Ajp-s20476	ACCGAGGAGCTAGAGGAGACCAAGTAAGTTTGGGTGATGGCAGCCTGGGTGGCATAGGAACCAGGCATGTGACCAAAACATTTCAGGCTCATGTGCCTGCA	22.432	-	6.47	LG18:7615816-7615916	2.38e-46	187
18	Ajp-s20210	TGCAGGGACGCCCACTCAGCCACACAAGCTGCAAAAAAGCCACAAGCTGCTGGAGAAAAGCCACTTAAATCTAGCTGAAAGGAAATGGCAGAGGCAACTGA	22.643	37.017	6.892	LG18:8093660-8093760	2.38e-46	187
18	Ajp-s21015	GGTTTTTGTGGTTTCCTTTAAACCAGCAGCCAATTTAGGTCTTGGAAAAAAGGCCTGTGAACCAATTGCCCAAGTAATGAATTGAGTAAGTGCTTAA	25.512	42.332	7.314	LG18:9013692-9013788	3.77e-44	180
18	Ajp-s20436	TGCAGGATATTGCATTGTGATGTGATGGCAAATTCTTGTTTTTGACATTTTAAGGTGTAAGATCACAAAACATGTGATTAGAATGTTGTTAACTGAACATTC	25.512	-	7.314	LG18:8716058-8716159	6.71e-47	189
18	Ajp-s20444	GCAGATTGATCGATTGACAATGCCAGCCAATCTCAAACTGCCACAACCCCTCACTTTCACTTAAGCCAGCGCGAGGCCTCTATCACTTCCTGGCCCTGCA	25.512	42.332	-	LG18:8103344-8103443	8.45e-46	185
18	Ajp-s20804	TGCAGGTGCGTTTTAGGGAACACTACTATCCTGGCAGAGTTCGCCAGCGAAGAGGAGATCAGCCGCTTCTTTGCACAAGGTCAGTCCATGACAGCTGCCTC	25.512	-	7.314	LG18:8723444-8723544	2.38e-46	187
18	Ajp-s21155	CCAGAAGGAATTCTGAGGAAAGAAAGAGGAAAAAAGAAAGGAATGTCCACAGGGGGGTCATTTACAGGGTTTTGGGCTTTTTAGTCAGCTCGGGTGCC	25.512	-	7.314	LG18:9013889-9013986	1.06e-44	182
18	Ajp-s20354	TGCAGGCTAAATCATGTGCAGTGCGGAAATGTGAATAGTAGCGGGGCTCATGAGGAAGTCGATGCGAGAAAAAAAAAAAGAGAAGCTGACAGCAACACTGCAG	25.512	-	7.314	LG18:9762452-9762554	1.89e-47	191
18	Ajp-s21200	GGTTGGCACTGCATTATTCCCTCTGAACAGTGTGCCACAGAGGGGTTCCAGGGTGAAAACCAGTCCCTGGTCTTTGTGTGGCCTTTAAGGTTTAAAA	25.73	42.754	7.329	LG18:9013991-9014087	3.77e-44	180
18	Ajp-s20652	TGCAGGGCCCATTTCACAGGCTGTTCCCCACCGCAGCACCAGGAAAATCAGACCAAACGAAAAGATGACAGAACTGCTGTCCTGTTGATCTAAGCAGAACT	25.73	42.754	-	LG18:9259169-9259269	2.38e-46	187
18	Ajp-s20903	GTTGTACTCGCCGTCGTCGCAGAAGAGCTATGAAACGGAGCAGGAGGGCAGAGTCGTTTCGGTTAGCAACACGTTTCACTGCACATTATCAAGAACCTGCA	27.636	46.559	7.335	LG18:9725401-9725501	2.38e-46	187
18	Ajp-s20190	CTCACCTTCAGTTATACTGCCCGATCCATGTTTTCCATAGGGCTGGGCAATCTCTCTCCTTTTTTCTAACGATCATTAGAATGAGCCCTGTAGAACCTGCA	28.874	47.96	-	LG18:10030816-10030916	2.38e-46	187
18	Ajp-s20479	AACCACACATGCCTCATGGGATTACCCACCTCGTCTGCCAAAATTAGGACCCTGTGAGGGAAGTCTGCGTTTTAAGGAGTGGGTAAAGTGGTGGCCTGCA	29.081	-	8.59	LG18:10989748-10989847	8.45e-46	185
18	Ajp-s20272	GTATCTTTGCTCCGTCTTTCTATTATTCGCTGCATATAATGGTGGGTTGGGTAGTTACCACGTGAGAGAAGGGGCAACGATTGAACAGCCCAACTCC	29.247	48.382	-	LG18:10954116-10954212	3.77e-44	180
18	Ajp-s20975	GCATGGCCGGCGGCTCACCTGGCGGGGGGGCTGCGGCTCCTGGTAGCTGGGGAGGATCTTGAGCACCACGCTCCCGCTGGCCTCCTGCAGCATCTCC	30.935	-	10.2	LG18:11647557-11647653	3.77e-44	180
18	Ajp-s20601	GCGCAGGGACAGCTGTCAGAGGGGCTGGAGGCTGCTCTACATCCTGACCGCTTACTACCGCTGCTCCGAGGTGCTCAAGCCCTTCCTGTTCAAGTTCCTGCA	31.533	-	10.719	LG18:12701982-12702083	6.71e-47	189
18	Ajp-s20670	TAAAATGAGGGAGCTTCCTGTGGGATCCTGGCCCATGGGCCTCCCTGGTTGTGTGTGGCTGAAGCCCCACAGCCCACCATGTGAAGGGCGGTAGCCC	31.533	-	10.719	LG18:13500078-13500174	3.77e-44	180
18	Ajp-s20847	TGCAGGACAGCTTTTTTCCCTCTACTATCTAAAGTGTTTACCTTTTCCACGCGCCAAGTGGCCGCTGTTGCCGTGGAGAACTAGTCTCTGGTCTCTTCTGTT	31.533	50.969	10.719	LG18:12840649-12840750	6.71e-47	189
18	Ajp-s21046	ACAAAAAAATCTAGAAAATAAAGATTCCCTGACTCCAGGAAAGGCCTTTTTAGATAAACTTGCTTTCTGAGTTTTGCATCCACATAAAAAACTGGTCC	32.541	51.817	-	LG18:13796693-13796790	1.06e-44	182
18	Ajp-s20872	AAGCCGAAATGGCACAAACTCGCAATTCAATGAGAAGAAATTGTTCCACGGAATCAAATTAGACTGACACTAAAGCATACCTGCCGCTGGGCGTCC	33.549	52.664	-	LG18:14219278-14219373	1.34e-43	178
18	Ajp-s20510	GGGAGGCCAATAAACTGCGCGGTAAGCCAGCGGGTTGTATCTGCAGCGGCGCTGCCTTATTTCAGTGACGCTGCTGCTAACCCAACCCTTTATTTAT	34.558	53.512	-	LG18:14219378-14219474	3.77e-44	180
18	Ajp-s21193	CTTGGCTGGAAAGTTTTATTGGGGGAAACGACCGCATCTTTGTGGATGTCTCTCCTCTCCAAGGTTTTCTCTGAGCTGGAGGAGATCGGGAAAACCC	36.935	-	16.982	LG18:15610038-15610134	3.77e-44	180
18	Ajp-s20111	TGCAGGCCCAGCAGGTAGTTGATCATGGTGGACTTGCCGACGCTCCAGGGACCCAGGAACAGTACCATGGGCTTGGAGGTGATCTCCCCATCTGTGAGGA	37.111	55.658	-	LG18:15820716-15820815	8.45e-46	185
18	Ajp-s20475	CCAGTTCCATCTCAACCATACTTGATGCAATTAATCAAGGGCTTGATTAATTGTATCAAGGTGTGCCTGAGGTGGAATACATCAAATACCTGGATCCTGCA	37.111	55.658	-	LG18:15724365-15724465	2.38e-46	187
18	Ajp-s21260	TGCAGGGTTTTCTGTGGTACTTCATTACGGGAGTTCGGCTGATAAATACACATTGCAGGGTGTGTAATTATGCGCCGTTATTCCTCCACGCACCTCGCTGT	37.111	55.658	-	LG18:15835306-15835406	2.38e-46	187
18	Ajp-s21271	TGCAGGAAGACAGCCCACAGGCCTGGGGTCAACTGGGGGACACTAATAGGCATGACAGGCACCCTCACCTTCCTCATCCTCCCTCCACATGATAGGCATCCTTCTCACCT	43.991	61.442	25.162	LG18:17374232-17374341	2.65e-51	204
18	Ajp-s20738	GGTTTATATTTCAACCCTAATTTGGCACACCTGATTATTAGCAGCTCACCGAGATCTCTAGAGCTGTGTGTGAGGTGTGTTTTGTTAAGGCTGGAGC	43.991	61.442	-	LG18:17686249-17686345	3.77e-44	180
18	Ajp-s21116	GGACCACCTCATCCTCGGACCCCCCCAGCTCTGGACCTTTGATGAGGGGGAGCTTTCCTGATGGTGGGGTAAATCCCTCTAGGTCTCGGGACTCAGGT	43.991	61.442	-	LG18:17747438-17747535	1.06e-44	182
18	Ajp-s20715	GCTAAGAACCAGTTTTTACAAGCCAATATAAGCAGTGGCCCGTTAAGTACTCACCTTCAGGAGTTACTGCATGTTACAGCCCCACCATCAGATGCCTGCA	44.29	61.993	-	LG18:18002041-18002140	8.45e-46	185
18	Ajp-s20223	CCTTCCACATAAATGTGACAAACTTTGCCAACAGGCCAGCTTCACTGCCACAAACGAACCCCCTGTCCTCCGCCTGCAGTTGCGCAGTCACAGGTTCCAGCA	46.85	66.716	-	LG18:18356492-18356593	6.71e-47	189
18	Ajp-s21017	TTATATTTAAAAGCACGCGCCGCACGGTGATACCTTAATGTGCTCTGCCATCTGATCGCAGTTGAGCTTGGCTTTCTCAAACAGGTTCAGGTTCTCCTGCA	46.85	66.716	25.606	LG18:18492533-18492633	2.38e-46	187
18	Ajp-s20603	TGCAGGGCATTCGCGGTGTGGACGGGGTTCAAGGGTCAAAGGGAAACCTGGTGAGTGGGCAGATGCTGCTGTGCTTACAAACAGCTTCTACTGCAGCAAAA	47.061	67.138	25.606	LG18:18898452-18898552	2.38e-46	187
18	Ajp-s20031	GTGAGCTCACTGCATTGCATGGCTGCGCAGTGCACTGCTTCAGAGCTGTGTTACAGGACGCGCTCTGTCAGGGCTGTTTAACGCAGAGTGTGTTGCCTGCA	47.061	67.138	25.606	LG18:18902047-18902147	2.38e-46	187
18	Ajp-s21191	TGCAGGGTGACACATAGCTGCTAGCGGTCCTCCTCCAGCGACTCCGCCCGTTCACTGGGGTCGCACACGGAGCATCTTCCTCAGACTCATCTGCTATGGAGCA	56.896	73.396	39.019	LG18:20321789-20321891	1.89e-47	191
18	Ajp-s20060	TGCAGGGGGCAGTGTTTAGTAACGGATGGGAATTTGGCTGCACTCTGAAAATGTTTGCTTTTTCATGCTTCATGTTTAATTCATTGCATGCAGAGAGAAG	56.896	73.396	-	LG18:20766317-20766416	8.45e-46	185
18	Ajp-s20899	TAGAAACTCTGTTGAACGATTAGTCATTTGACTGTGCAGTTGAAGTGCCTTTGGGGACCTCCTGGAGGATAACTGTTGAAGTGCAAGTTTAAATCCCTGCA	56.896	-	39.019	LG18:20109068-20109168	2.38e-46	187
18	Ajp-s20988	GATGGACATTTATCTCCTGCAACCTCGCCGACAACGGAAAAAAAAATGTGGCGTTCCTCTCGCTTCTTTTCTGAATCTTTCGTAATATTTTTGCAAGCCTGCA	56.896	-	39.019	LG18:20140129-20140231	1.89e-47	191
18	Ajp-s20123	TGCAGGATCACATTCTTCTAAATGGGCACTCACCGTGGGCCAGGAAATTTGAAAAAGAGGCGCTACCAAAATGAATACATATGAGAATATAAAATATTGAA	57.751	73.396	40.728	LG18:20764869-20764969	2.38e-46	187
18	Ajp-s20191	ACATTCAAACATGCTGCATTCCATTGCTCTTAGAATCTGGGGAGTCTTTGCCTCCACCAGGTTACTTCCCTCTCTGTGCCTCCCTGCGATGCCCCCTGCA	57.751	73.396	40.728	LG18:20760586-20760685	8.45e-46	185
18	Ajp-s20213	CATTAAGATCCCAGCGGCGGTCAGCTGCTCTCTTCAAACGGCCACGCGGCGAGGCCTCGCAGCCCCCTCAGTGGAAGCAAACGGCTCAGCTCCCGACCTGCA	59.045	73.396	43.315	LG18:21221038-21221139	6.71e-47	189
18	Ajp-s20826	TGCAGGGTATAAGTATCATTAGAATAAAACGGAAGGACACAGATAATAATGCAGGTATTAAACCTTTTAAAGCATAAGAAACACAAAATATGCCATTAGA	63.203	-	50.547	LG18:21675974-21676073	8.45e-46	185
18	Ajp-s20521	TCTTGTGCACAAACTCCGTCAGAAACTGGAAACTGGCAAACTGTGGGCACACAGCGAAGGTCCACTCAGCACCGCACAGAGACTCAGCTCTACCACAACC	63.938	74.673	51.826	LG18:23648831-23648930	8.45e-46	185
18	Ajp-s21109	GGGCCAGGTCCAGCAGGCTGATCTCGTCCAGCATGGCCTCCTCCAGCAGGGCGCTGAGCGGGTCGGCCAGCGCCGCCATCGCCGTGCCGTTACCGCT	63.94	74.673	-	LG18:22593092-22593188	3.77e-44	180
18	Ajp-s20754	GTTTTTCTGGGTGCCTTGAGGTACGTTCGCATTCCCGAGGTCTTTTTTGAGGCGTGTTTGGTGACGGCGAGTTCCCTCTCCATCGTGCGTCATTCTGCC	63.942	74.673	51.834	LG18:23542099-23542197	3e-45	183
18	Ajp-s21154	GGTGCTCATGGTCCGCTTCGCCTCCCTGTTCAACGTAAAGGAGAAGACGGTGACCTTTATTTCGGGCACCACGTACAGCCTGGAGGCACTGCACAGC	64.37	74.673	-	LG18:22146938-22147034	3.77e-44	180
18	Ajp-s20278	ATTATTCAATGGGAGTTAAACTAGAACCAGTATTTTTAAAATAGTACTAGTATTTCCACTAGTGTGGTTCCTACCCCAATTCCTGGAGATCTACCATCCTGCA	64.37	74.673	-	LG18:22179520-22179622	1.89e-47	191
18	Ajp-s20700	TGCAGGCAGTGGGAATAATGTGATGATAATGTACATGATGCCTCTGGTCATCCCCCCTCCCCCTTTTAGAAAGTGACAACATTAGTTTTGCTTCAGTGCCCAT	64.797	74.673	-	LG18:22580016-22580118	1.89e-47	191
18	Ajp-s21142	TGCAGGGGGAGAGCGGGCACAGAGCGGTCAGGGCCCGAGGGCCAATCAGAGCACGCCACATCACGCAGTCACACTGCTGTCCCCTCCCCTCTACCTGCAGC	64.797	74.673	53.544	LG18:22786704-22786804	2.38e-46	187
18	Ajp-s21023	GGCATATATAGACACCTCCTGCTCCCTTCACCGCCAGGGGACCCCGTCAGCACCTGACAGGGAGCATACTGAACAGCTAGAGGGACCGAGCAGCACT	64.797	-	53.544	LG18:22726334-22726430	3.77e-44	180
19	Ajp-s20283	GGTTTTCTCTCCAACCCCATCACAGCACACCCTATTCCACAGCTACACATCTCCAGTGAGCTGCTAATTAGCAGAGTCATGTGTGGCTGATCAGGGT	0	0	0	LG19:49125308-49125404	3.77e-44	180
19	Ajp-s20973	ATGCTGGGATAGGCTCCAGCACCCCCACGGATATAGGTGTATATATTGGATGGATCGATGGATGGATGGATAGATGGATGGATGTATGCTGCAGCTTTCCTGCA	0	0	-	LG19:49629597-49629700	5.32e-48	193
19	Ajp-s21206	GGTAAATGGCTAGCTGTGTGTGAACGGAAGTGGTGTAGTCGTTGTTGTGATGTCTCTTCCTGCCTCTCTTTCCCCCCTTCCATTGCAAAACAGAATCA	0	0	-	LG19:48426686-48426783	1.06e-44	182
19	Ajp-s21228	CGATGCGGTTTCCAAGAGCAGCCAGCTCCTGGCCGAGCTCAATTTCGAGGAGGACGAGGAGGACACGTATTACACCAAGGCTCTCCCCGTGCACGCCTGCA	0	-	0	LG19:50335518-50335618	2.38e-46	187
19	Ajp-s20108	TGCAGGCTCGACTCGTCTGGCCTGACCACATCGCTTGACCTGACGTGGTGGACATGGCGAGGTTCTTACAATCACAGAAGCGATTAAATAACCTTTGGGGG	16.782	-	30.175	LG19:48629986-48630086	2.38e-46	187
19	Ajp-s20438	TGCAGGGTGCTAGATCTCCAGGAACAGGGTCGGGCAGCCCTGCTTTAGAAAATGCAAAAATCCTGTGTTGTGCAAAAAAAAGCCAATTTCTTATATCCAGAAA	17.795	-	31.998	LG19:48050066-48050168	1.89e-47	191
19	Ajp-s21132	CAGGTGAATTTATGGGTTACCGCCGTGTGTTTTAATTGGCGAGTTAGCCGTGACTTGTTTGAATTAGTTGGCGATCCGTGTATTTGGGTGAACTGAAG	24.021	4.85	43.192	LG19:45271893-45271990	1.06e-44	182
19	Ajp-s20640	TGCAGGCCACTGAAGGAGGGGACGAAGCACACCCCGTTCGAATCGTCCACGCTGCTGGCCAATGCCTCGGTCTCCCGTACGTCTGAAATCAGATCTGCCGCA	24.021	4.85	43.192	LG19:45507960-45508061	6.71e-47	189
19	Ajp-s21231	GGGAGAGGGAGATCTAATATCTTCTCCAGGCTCCCGCTTAAATACCTTTTTTTTTTTTTCGCTCGGTTCCCCGCGCTGCCCCTTCTCTCTGCCATCGTCTC	27.774	6.572	48.976	LG19:44404388-44404488	2.38e-46	187
19	Ajp-s20420	TGCAGGTCACTCTCTAATTGAATAATCTGGAAAAATAATAAGAAAAAAACATCTTGTCAACATTGTATGTATCTAACAGCTGTTAACTCGGAAACAGCCCA	27.987	6.998	48.976	LG19:44016439-44016539	2.38e-46	187
19	Ajp-s20488	ACCAGCATAAAAAGCGTGCTCTCCTTTTATTATCCTCTGAGGAAATCTACTGCACCGAGACACAAAATGGTGGTCTGCCTGGCAGCACGGGGCTAACCTGCA	28.625	7.427	49.824	LG19:43487741-43487842	6.71e-47	189
19	Ajp-s20453	GCAAACATTCACACCAAATCCTCTCGCAGAGCCCGCAACAGGAGCAAGCTGTCCGCAGATAATGTGATCAAAGGCGAACAGGTGCTCATCCCTTACC	32.848	14.163	51.533	LG19:40571836-40571932	3.77e-44	180
19	Ajp-s20653	TGCAGGATGGCAACAATGACCCCGAAGAGCCCGATGGCACTTCCGAAGATCTCCACGATGAGGATCTTGACGAAGAGGCTGGCGTTCTGGGCGTCGGCCAG	32.848	-	51.533	LG19:41546822-41546922	2.38e-46	187
19	Ajp-s21016	GCAGGGAGCACCGCGATGTTGAACAGGCCTCGCCGCGCCGCTCCCTGGGTGGTCGAAACATCACCGCGGCGACGGTGGGGCCGTGGCTCAGCCTCCTGCA	33.071	-	51.533	LG19:39958027-39958126	8.45e-46	185
19	Ajp-s20532	GGGCATAACAGAGAAAGAAAAGCATGGTCAGATGAGAACACCTCCTAATGGGCTTGGACAGTAACCATGACAACTCACACAAGCGTATATATCACGGA	33.071	14.609	51.533	LG19:39936791-39936888	1.06e-44	182
19	Ajp-s20222	GTGTCTGGTAGCGGTGATGGTTAGCTCTTTGCTAAAACTTAATTGCTTTCCTTTATTAGCATACGGCACATGTTGGGTACATTTTTTTCCAGTGTCCCTGCA	35.01	15.456	54.565	LG19:38900355-38900456	6.71e-47	189
19	Ajp-s20619	CGACTGCACTGTGCTGTGCTGCCGTGGGGGCCATTGTTATGGCTCTGGCTACAATGGATTGTGTGAGCACAAGAAGCATTTTATATGACTGGACTCCTGCA	35.01	15.456	-	LG19:39132434-39132534	2.38e-46	187
19	Ajp-s20132	TGCAGGCTCAAAGGCCCAGTCCTTGCCGAACGTCCTCTGCGCAGAAATGTAGCAGCCGCCTCCCGAGCGTAGTTTACGACTTTTTGGTGCAGGGCGCATAT	37.149	18.936	-	LG19:37800949-37801049	2.38e-46	187
19	Ajp-s20802	TGCAGGAGGATTCACAGAACTGGAACTTTCACCTCCAGCGGTATTGGCACAAGATAAACATCTTTCCTGTGTCATGTCTTCCTTTTATCTGTGAGGTAAAA	40.76	-	56.711	LG19:36325822-36325922	2.38e-46	187
19	Ajp-s21163	TTTTTGCCCATTATTCCTGTTATCCCCATAGGCAGCCATACCAAATATTTAAACACTGGCAAGCAAGTTTTGCAGATGAGGGTAACATCAATGCTCCTGCA	41.301	-	56.913	LG19:30827144-30827244	2.38e-46	187
19	Ajp-s20331	ACAAATGCCCTCTCTTCATATCAACAGAAATCACAAAGAGGCAAACAGCTTATTGGGGAAGCTTGCTGCAGGCAACCCAAGTGATGTGTGGCATCCTGCA	41.888	-	57.132	LG19:29357973-29358072	8.45e-46	185
19	Ajp-s20882	GACATTGAAAGGCCGTCCTCAGTGCTGTGGGAGAGGGTCATCCGCCAGACCATACTCATTGACCTCAGCGACAATGAGAGCCTCCACTTCAACGACCTGCA	41.888	26.643	57.132	LG19:33163552-33163652	2.38e-46	187
19	Ajp-s20296	TGCAGGCCGCCGTGAGGGGCATGGCCATGCTGATGGGAGGGGCGACGAAGGAGCTGCGGTCATAGTCAGAGGGGGGCAGGGCGGCGTGGGTGTGGGCGTG	41.888	26.643	57.132	LG19:33319833-33319932	8.45e-46	185
19	Ajp-s20641	GGGGAGGTACGCCAACGTGCGTTCTGGATGTGCCTGTGTATTTCAGTGCTCAAATGCGCCCTACCCACCTCACAAGCATACAATGAAACCAAAGTAA	43.181	29.23	57.132	LG19:31135984-31136080	3.77e-44	180
19	Ajp-s20797	GGTGGTGCTCTCCCTAACCAGACAGAGCTATTCAACCCGAGAGCACAGCCCTTCTCCGTTACACACCCTGAGTGCTTTTCACAAAAACGGAGGGACT	43.181	29.23	-	LG19:30826749-30826845	3.77e-44	180
19	Ajp-s20405	TGCAGGAGCAGCATCCCTCCAGCAAAGCATCCACTCTCAGTCCACCCAGTGTGCATCGGCAGTGGAGGGGTGTCATTGGCAGGCAGCATGCTCACTCTTG	45.491	-	57.132	LG19:29772072-29772171	8.45e-46	185
19	Ajp-s21074	GCGGCTTCTTCCCAGGCCTCCCAGCACGCCGTCTCCCTTCCCCAGACCACCCCCCCCGAATCCCCGTCGCCCCACCCACCTCAGTGCAGGCGCTGTCCCTGCA	45.491	33.851	57.132	LG19:29648021-29648123	1.89e-47	191
19	Ajp-s20779	AGACTGACACGGCCTTCAAAAATAAATAAATAAATGAGGGGCCAAGGCCTGTTATTACGGTAGTTTGCATTCAGGTGTTCACGTCACTCCCCACAGCGCCTGCA	50.594	-	57.554	LG19:26719775-26719878	5.32e-48	193
19	Ajp-s20807	CCGCGCGTCCTCCTCGCGCTGCGCCAGGCGCCCCAGCACCTCCGCCAGCTCCTTGCGCAGGGCCTCCGCCTGCTGGCTGAGCGTCTGCAGCGCCACC	50.594	-	57.554	LG19:20997830-20997926	3.77e-44	180
19	Ajp-s20671	TGCAGGAGCAGCTCTTCAGTCGTTTCAGAACCCATGTGTATAACCTTGGGGATGGGGGCCCTTTTGGCTCTGATCTCCTCCCCTGGTCCTGCACCCAGAGC	55.697	-	57.976	LG19:16988020-16988120	2.38e-46	187
19	Ajp-s20524	ACTGAGTGCATAGTGAGGTACGGAGCAGTTGTTTTTTTTTTTGCGTTAAAGCCGTTTGTACTCTTCTGGGCCAGGGCGGGTAACAGCGTCCTCTGGCCCTGCA	58.105	58.035	-	LG19:23527879-23527981	1.89e-47	191
19	Ajp-s21240	TGCAGGATTCCCTCAAAGTACACAAACTTTAAGTATAAGAACATCCTGTGAGAGATATGGAAATCTTAATTACCTAAATGTTACTTGTGCCATTTGTTTTAGTTTTAGA	58.332	58.47	-	LG19:23070042-23070150	9.41e-51	202
19	Ajp-s21042	TGCAGGAATCGAAATGGTCACCCCATCCCTAAAGAAATGGTTTGCCCAATAGCAGGGGTCCTCAATCTTATGCATTAATGGCCAAGGTAGGTGCAGGCTTT	59.451	60.616	-	LG19:22481996-22482096	2.38e-46	187
19	Ajp-s20098	GCGGTATCGGTCAGTCCACAGTGTCACTGCCGCTCACTAGCGGCGCAGAGGGGACAGTAACACACTGGCCCTTAGCCTTGTCCCTGACCACACCACCCTGCA	60.8	63.203	58.398	LG19:21721895-21721996	6.71e-47	189
19	Ajp-s20423	GATTCCATGCCCCAAATTTGTTACTAAAATTAAACGGGTTATTTGACTTTTGGGGTTGGACAGACTCTGGCCCTCAGTCTGAACAGAAGCTTTGTGAAAGCGCC	64.538	-	58.398	LG19:16754665-16754768	5.32e-48	193
19	Ajp-s20639	GGCCGACGGGGTGGGCGGAGTCAACCAGTACAGCGGCATCGGGGACTGCGTGCGGCAGAGCATGCAGAGGGAGGGCTGGCGGGTGTTCACGCGCGGC	64.538	-	58.398	LG19:21346024-21346120	3.77e-44	180
19	Ajp-s21105	CTACACAACTTTTTCAGCCACTGTTACATCCTTAAGTTGCAATGACAGCCCAATAAAATATGAAGTTTGCCTAAATCCAAACACTAATTCCCCTACCTGCA	64.538	-	58.398	LG19:26995929-26996029	2.38e-46	187
19	Ajp-s20688	TTCTTTGAGTGAATTTGAATGTTTCTATGTAAAGCGTACTACTGCGGATACCCCACCAGCCTGTGCACTAAACATTGCTCCACTGCTCTGTCTGCCTGCA	64.66	70.922	-	LG19:16777906-16778005	8.45e-46	185
19	Ajp-s20655	TTGTCGTAATGAATCAAGAGGAAGTCGTCCTGGGGAGAGAGGAGAGCACAGAAACACTGGTGGCGTTCCACAGCGCGTACGTGTGCGAGCGCCTGCCTGCA	68.276	78.154	58.398	LG19:14813229-14813329	2.38e-46	187
19	Ajp-s20305	TGCAGGCACACCCCACTCCCCAGACCTCTCTCACGTTCTCATCTATCCATACCACGAGTCACCAGCCAGGCTCCAGATTGCCAGATGTAACTCCTGGAATC	68.276	-	58.398	LG19:16568048-16568148	2.38e-46	187
19	Ajp-s21149	TGCAGGACCTGCCAGCCACAGTCAGCACTGGCATGGGTCAGATTCAATCTCTACCTCACTCTTCTTCTTGCTCAAAGGAAACAGCTGGAGGGGACCGAAACAA	68.276	-	58.398	LG19:23098605-23098707	1.89e-47	191
19	Ajp-s20680	GGTTTATTTACAGCTTAATTGAAAAGTTTTCTGAAATGTTACAGCCATTTCACCTGATCCATTAAGCCAATAAACTCGGAGAAAGTGACCACTTCCTGCA	71.251	-	59.245	LG19:12194774-12194873	8.45e-46	185
19	Ajp-s20678	GGTGGAGGTAGGTCCCTAACCCTCATACTGCCTTTCCTGTATCTGAGCTTCTGATCTACGGTCTCTCCCAGGTGGAGGACACCTTCCAGGAAGGGCA	71.929	84.419	-	LG19:11705951-11706047	3.77e-44	180
19	Ajp-s20001	GGCACATGGAAATATGTAAAAGTACAGGGTGATTATACCAGAGTCCGAGGAGTGAAATGACACAGTGAGACTTTCTAAAGTGTGTCAGTCAGCGAG	74.226	-	60.093	LG19:10877100-10877195	1.34e-43	178
19	Ajp-s20287	TTTTTCTTTTACGTGATGAAGCAGCAAGATCATATTTTAGCAGACAGTTTTGGCTCCAAATGGATTGACGAATGCGCCGAGACAGTTCCAGCACCGCCTGCA	74.226	88.358	60.093	LG19:11416577-11416678	6.71e-47	189
19	Ajp-s20989	TGCAGGCTGACGAGCTCGCTGAGATGTGTCTGCCGTCGGAGTGCGGTGGAAGGGAGCGGAAGGCGCCATGTTCGGCGGCAGCGCTCCATTGACCATGCCACAG	74.226	-	60.093	LG19:11031443-11031545	1.89e-47	191
19	Ajp-s20986	CTCACTCTTGCTGTGATCTTGAAGTGCATGTGGAGGAATTAAACACGCTCCGTTTGAGGATCTTCGCCCCCGCTCCGCGCGCCCATCGCTGTGGCCCTTTCCTGCA	75.129	90.07	-	LG19:10401814-10401919	4.22e-49	196
19	Ajp-s20386	GGAGATCCGCAAGTCCCTGATGCCCTTTGCCAACGAGCCCAGCTCGTCCGCCCGCGGCACGGAGGTCAACAAGCAGATGCTGCTGGAGCTGCAGAAC	75.578	90.92	-	LG19:10245229-10245325	3.77e-44	180
19	Ajp-s21008	ACAGAAGGGGCATGGATCTTGCCTCTCACTAAAAAAAAACATACAGAAGCCACAGTTCTTGAATGCGCTGCCTATTGCGACAAGGAATCAACTTTCACCTGCA	80.933	101.061	-	LG19:7950891-7950993	1.89e-47	191
19	Ajp-s20511	TTTTTTTTATTGTTTACCTGAAGTCAACTTGTAGTTAATCTTCTGCCAGCCCTCAGCTCTGGAAGTTCGCCAATATGGACACAGTCAAAGTGTTTCCTGCA	81.874	102.842	-	LG19:6500881-6500981	2.38e-46	187
19	Ajp-s21055	AGCCCCTGCTCGGGAGCCGCACTGCATTCTGGGAGACAGACCGCACCAAGGTCACCTCAGCGAAACTCTCGCTCTCGATAATCACCCACTCCACGCCCTGCA	81.874	102.842	60.906	LG19:6802928-6803029	6.71e-47	189
19	Ajp-s20457	CTCTCGTCCCCAATAATGGCCGCCTTGCTCCAGTCGATGACTTCTGAGAAGGGCAACTCCCAGCCGTTGCTGAGCAACACTGGAATGCAGGCCGCCTGCA	81.881	-	60.914	LG19:7753506-7753605	8.45e-46	185
19	Ajp-s20938	GGGCCAGCATCTGCAGCCTCAGCTCCTGAGTGCACACAGTGAAATGTACTGATTAGTACACACCTTACCAACATGGCATGAATGAGTTTTTTTTATTG	81.9	-	60.94	LG19:7968951-7969048	1.06e-44	182
19	Ajp-s20665	TGCAGGGTTTTTTGCTTTTGTGGTCACGGGTTTGGCGGTGGGAGCGGCTGTGTATTACCAGGTGGACTTCAGCTACGTGCACGAGCACTTCCTGCAGTTGG	84.521	104.78	-	LG19:5950923-5951023	2.38e-46	187
19	Ajp-s20772	GAGAGAGGCGGTGGTTGTCATGGGACGCCATCGCAGACCTTTCTGAAGCAGAGAGCGTGATGTTAGCGGTACGCGCTGCAGCCTCGTCCGTTCCTGGCCTGGCGTCCTGCA	84.645	-	64.419	LG19:5998068-5998178	7.45e-52	206
19	Ajp-s21252	TGCAGGGGTTTCACACTTCACACTGAGAGAGTAACTTCACTCATAATCTCCCATTTTCACACGCTTTTCACACTTCATTTTATTCTTGTGTGCTCATATCA	84.645	104.871	64.419	LG19:5162356-5162456	2.38e-46	187
19	Ajp-s20347	TGCAGGGACGTCTTCTGTAGAAGCCACCTGCGGGTATAAAAGCCTCATTTTGGTTTATTTGGTGCCGTTTAACTCTGAGGCAGTTAAAATAACTTGTAGTTGT	85.194	105.969	64.419	LG19:5085879-5085981	1.89e-47	191
19	Ajp-s20319	TGCAGGTAAACGGCAGACCGAGATGAGCCAAAATGGCCTCCTTCCTTCCTTCCATCCTTCCATCCTTCCTTCCTTCCTTCCTGGTCTCCTGTCCCTACGTCTCTAAAAGGACGAGGAGGTGTCC	87.647	108.412	-	LG19:4820495-4820618	5.1e-59	230
19	Ajp-s20963	CCGACAAAAATGACAAGTGAAGAAATATACTGAACTAATTAGTCAAATCAGGCGTGCCAAACTAAGGTCGAAGTGAAAACCTACAGGACGGTAGACC	92.423	113.169	71.678	LG19:3327876-3327972	3.77e-44	180
19	Ajp-s20705	TGCAGGCGCTCTCCTCCATCTGTGCCCACGATCACCAATAGGATTACGGATGACTGATGACATCACGCAGGCAGCAGTCAAATGAGTTCACGAGGACACAG	96.35	114.102	78.597	LG19:2382100-2382200	2.38e-46	187
19	Ajp-s20884	GGAAAGCCCCTCCTGCTCCCATTACACGGCTTTGATCGATTTTAACCGTGCAAATTTGCATGTTAAAGGGAGTACTGCGGACACGGTTTCGCAGATA	102.251	114.95	89.553	LG19:2177105-2177201	3.77e-44	180
19	Ajp-s20227	TGCAGGCGATGTGACCCTCCAGGACTGGAGTTAAACCTGCAGACACTGCAGAGTTTGAGACGCCTGACTTTTAACACATTCTCAGGTTATTTTTCAACCCT	106.997	114.95	99.044	LG19:1205594-1205694	2.38e-46	187
19	Ajp-s20682	GGTGGTACCCGCTGATGGAGATGGAGTTAAACTTGGGCATGTGCTGGAGAAGGACACAGGCGTTACCCCAAAAACCAGCTCTTTGGACACATCTTTG	106.997	114.95	-	LG19:1583083-1583179	3.77e-44	180
19	Ajp-s21035	GCGTCACACGCACGTTGCATTTGTCCCTGGTAAAGTGCTCGTGTAGCTGCCCTGTGTGTTGACCTGTCTGAGAGCAGGGCAGGTGTGCCCAGGGTACC	106.997	114.95	99.044	LG19:1393437-1393534	1.06e-44	182
19	Ajp-s20673	CGTTAGGGTTACGGTTCGGGTTAGGGTTAGGGTTTGGGTTTGTGTGTGCAGCGGCGACAGGCTCTGTGAGGGCTCGGCTGGGCGATGGCTCTCTTACCTGCCTGCA	107.519	-	99.997	LG19:1049457-1049562	4.22e-49	196
19	Ajp-s20449	CACAGTCTCGGACAGGCGGGGGTAGGTGTAGGAGCTGTATGGGTGGCCCTGCTGGGTGGATCTGAAGGCGCTGGTGGTGTAGGGCGGGTTGGGCTCC	109.371	-	103.37	LG19:865969-866065	3.77e-44	180
19	Ajp-s21059	TGCAGGTGCCCAGTACTGTCGGCCATTATTCTTCCGTTCATTTGCTCGTTTATTTTTGAAAACAGGACAGGTGTTTTTCCTAAGCTACGCTACGGTAAAAG	109.372	115.372	103.373	LG19:879849-879949	2.38e-46	187
19	Ajp-s20189	GGCGGGTCCTGCTGCCTGGCTGGGATTAGCGGCGCTGGCTGAGGATCAGAGATGTGCTGGGAGGCTGTACAGCCTCCTCGCGTATCGGGAAAGCGTC	110.894	115.372	106.417	LG19:245773-245869	3.77e-44	180
unmapped	Ajp-s21194	TGCAGGGGGGCAAACGGGGCAGCTTACCAACAGACCACGGGGCATGACACCCGAGAGGCACCTTTGGGGAGGGTGCGGGGGGGGGAGGAGGCAGGGTATATTTTTCACTTTGCAGAGACACA	-	-	-	LG13:3079281-3079402	6.46e-58	226
unmapped	Ajp-s20366	GGTTTCAGCGCGGCGCATTCGATGGCACAGCGACAGCCGCGTCGCTGTGTAAAGTGCTTTAACGGCACACAGCGGCCTGTGTTCACACGGGACCGACA	-	-	-	LG16:17364825-17364922	1.06e-44	182
unmapped	Ajp-s20058	GGATCTGATTGCCCAAACAGAGCCCTGCGCTTCCATCCCATGCAGCTGCACCCTCACTCACACCCTTCAGGCTACGATCCCACCAACGGCTGGGTCC	-	-	-	LG18:23562660-23562756	3.77e-44	180
unmapped	Ajp-s20298	GGCGAGACGCCGGTTTCTGTGAGGCGGGACGAGTGAACACAGAAAAGCGTTGATCATTGTCAGGATTTAACCAATAACTGAATTCCGAATTTCGATT	-	-	-	LG15:22202087-22202183	3.77e-44	180
unmapped	Ajp-s20729	GGGACGCCAACTCTCAACCTATAAGATTTTATGAGCGGAGCAGAAAAAAGGATGAGCATGGAATCTGTGGAGTTTTTAAGCACCTGCGTTTGTGATGCCTC	-	-	-	LG12:27710550-27710650	2.38e-46	187
unmapped	Ajp-s20232	CGGTTTGGGTTCAGCTCATACGCTCACACCGCAAGGTCAATGGCAGCCATTACTTAATGAGCGAGCGATCATCTTCACCCCATGTTAGAGTGCCTCTCC	-	-	-	LG5:620301-620399	3e-45	183
unmapped	Ajp-s20235	GGTTGGGGTAGTCGGGGTCCACGGGGCCCGTGTAGCGGATTTTGGCGGAGAACGGCTCGGCACCGATCGTTCCTGCGATACGAGGCTGGCAGAGACCTGCA	-	-	-	LG9:548214-548314	2.38e-46	187
unmapped	Ajp-s20794	TGCAGGCCACGGCCTGAAGAATATGCAGCACAGTAGTTTCTAATAACATACACACACTCACACACTCACAGGCACGCACACGCACAAACACACACACAGGCACACACACAGGCACA	-	-	-	LG9:26729257-26729372	1.31e-54	215
unmapped	Ajp-s21235	TGCCGAAACCACCTGAAGCAGCACCTGCTGACGCACTCGGGGCTGAAGCCCTTCCGCTGCGCCACCTGCGGGAGGGAGTTCAGCCGCAAGTACCACC	-	-	-	LG7:64798962-64799058	3.77e-44	180
unmapped	Ajp-s20056	AGGATCATATATTAGTCCTGCAGCATTAGCATAAAGGTGCGTACAAGCAGGCATTAGAATACAATGAATAAGTCATGCGGTGGTAAATCACTTCGTAT	-	-	-	LG13:13362652-13362749	1.06e-44	182
unmapped	Ajp-s20363	TGGCAGAAGAGCACCTCAAATCTCTCTCAGGCCCATCAGGAGATGCATCTGCATCGGCTCCCAAAGCAGGTAAGTGGCCTTGTGAGATGTAGGAGACG	-	-	-	LG17:3376150-3376247	1.06e-44	182
unmapped	Ajp-s21005	GCATCTAGCTATCTGTACTTTGCTGTAGGGCCTGAACCCAAGTGCTCGCGCGTGCTGATTGGCTCATGCTTGCGCGTGCTGATTGGCTCCTCTGCC	-	-	-	LG15:13993577-13993672	1.34e-43	178
unmapped	Ajp-s21099	CTCAACCCTGAGCCCTTCGGAAGCAGCAAAATCTGCAGCGCAAATTTTTCTCTTCGCTCCGCCCCCCAATACTATGCTACTTTTTTTTGCCAAGCTCCTGCA	-	-	-	LG8:2957289-2957390	6.71e-47	189
unmapped	Ajp-s20041	GGACGGTAGGTCTCCAGGAACAGGGCTGGAAACCACAGCTCTCGGGATTAAACCAGAACGCGTGTCACAACTGGGGAACGCAGCCGAGTCCGGTTCAC	-	-	-	LG4:16863182-16863279	1.06e-44	182
unmapped	Ajp-s20065	TGCGGGGCCTCTCGGGTTATAGCCGAGGAGGGAGGAGAGGAAGAGGAGGTTCAATCGCAGCCACGGCGACGGGAGCGGACGGGGAAAGACGTACGGCGGCG	-	-	-	LG13:2269804-2269904	2.38e-46	187
unmapped	Ajp-s20205	GGGGTCATTAGCAATACGAGACACCTGGAAGCAAACACGTACGCTTGCAAAACACAGATCAAGCCAAGCAGCGCTCAATATGTGTGCTAAATTCTA	-	-	-	LG4:37214606-37214701	1.34e-43	178
unmapped	Ajp-s20780	GGTATCTGACGGGGATGGTGGAGAAGAGGACCCTGGAGAAGTATGAAAGGGAGGCCAAGGAGAAGAACAGAGAAACCTGGTGAGCCTCAGCCGCGCCC	-	-	-	LG18:8565548-8565645	1.06e-44	182
unmapped	Ajp-s21081	GGACGGCAGATCTCCAGGAACAGGGCTGGGAACCACTGGCCTAAGGAGACTCAGATAATTTGTACCAGTAAGCAAACGGCTCAATGAGCTGAACGGT	-	-	-	LG18:21452733-21452829	3.77e-44	180
unmapped	Ajp-s21288	GGACCTTGAGCTCGACTGCGCAGATCTGCCAGGAGCTCGGCACGCTCTGGTGCGAGCGACTGCAGTCAGTGTGAGCTGTATTTAAAGACACGGTCCC	-	-	-	LG4:5219196-5219292	3.77e-44	180
unmapped	Ajp-s21295	TAAATTTAAGTCATTATTTTGCTAATGATTCTGCAGAAATTGTAAATTGGCTGCGGATTTGAAAAGAAATCACAAAAACCGGCAGAAACTGCAGCCCTGCA	-	-	-	LG12:24885141-24885241	2.38e-46	187
