# Supplementary material for: Genetic parameters and quantitative trait loci analysis associated with body size and timing at metamorphosis into glass eels in captive-bred Japanese eels (Anguilla japonica)
Source: PLoS One. 2018 Aug 29;13(8):e0201784. doi: 10.1371/journal.pone.0201784 (PMC6114518; doi:10.1371/journal.pone.0201784)
Supplement: S8 Table — (XLSX) [file pone.0201784.s008.xlsx]

## Sheet: Table (2)
	CEGMA results
	Total number of core genes queried	248
	Number of core genes detected
	Complete	240 (96.77%)
	Complete + Partial	247 (99.60%)
	Number of missing core genes	1 (0.40%)
	Average number of orthologs per core genes	1.52
	% of detected core genes that have more than 1 ortholog	37.5
	BUSCO results
	Total number of core genes queried	2586
	Number of core genes detected
	Complete BUSCOs	2429 (93.93%)
	Complete and single-copy BUSCOs	2206 (85.31%)
	Complete and duplicated BUSCOs	223 (8.62%)
	Fragmented BUSCOs	107 (4.14%)
	Missing BUSCOs	50 (1.93%)

## Sheet: Table
	Total number of core genes queried	248
	Number of core genes detected
	Complete	240 (96.77%)
	Complete + Partial	247 (99.60%)
	Number of missing core genes	1 (0.40%)
	Average number of orthologs per core genes	1.52
	% of detected core genes that have more than 1 ortholog	37.5
